# Supplementary material for: Synthesis, crystal structure and Hirshfeld surface analysis of sodium bis­(malonato)borate monohydrate
Source: Acta Crystallogr E Crystallogr Commun. 2024 Jan 26;80(Pt 2):180–3. doi: 10.1107/S2056989024000537 (PMC10848979; doi:10.1107/S2056989024000537)
Supplement: Supplementary file 1 [file e-80-00180-sup1.cif]

##############################################################################
#                                                                            #
# This CIF contains the data in a paper accepted for publication in          #
# Acta Crystallographica Section E. It conforms to the requirements of       #
# Notes for Authors for Acta Crystallographica Section E, and has been       #
# peer reviewed under the auspices of the IUCr Commission on Journals.       #
#                                                                            #
# Full details of the Crystallographic Information File format               #
# are given in the paper "The Crystallographic Information File (CIF):       #
# a New Standard Archive File for Crystallography" by S. R. Hall, F. H.      #
# Allen and I. D. Brown [Acta Cryst. (1991), A47, 655-685].                  #
#                                                                            #
# The current version of the core CIF dictionary is obtainable from          #
# ftp://ftp.iucr.org/pub/cif_core.dic.                                       #
#                                                                            #
# Software is freely available for graphical display of the structure(s)     #
# in this CIF. For information consult the CIF software page                 #
# http://www.iucr.org/resources/cif/software.                                #
#                                                                            #
# This file may be used for bona fide research purposes within the           #
# scientific community so long as proper attribution is given to the journal # 
# article from which it was obtained.                                        #
#                                                                            #
##############################################################################
data_global
_audit_creation_method     'SHELXL-2019/3'
_journal_date_recd_electronic     2023-11-28
_journal_date_accepted     2024-01-14
_journal_name_full     'Acta Crystallographica, Section E'
_journal_year     2024
_journal_volume     80
_journal_issue      1
_journal_page_first     0
_journal_page_last     0
_journal_paper_category     GM
_journal_paper_doi     10.1107/S2056989024000537
_journal_coeditor_code     HB8086
_publ_contact_author_name     'Aravazhi Amalan Thiruvalluvar'
_publ_contact_author_address
;
Principal (Retired)
Kunthavai Naacchiyaar Government Arts College for Women (Autonomous)
Thanjavur 613 007
Tamilnadu
India
;
_publ_contact_author_email     thiruvalluvar.a@gmail.com
_publ_contact_author_fax     'None'
_publ_contact_author_phone     '+919894889103'
_publ_section_title
;
Synthesis, crystal structure and Hirshfeld surface analysis of sodium
bis(malonato)borate monohydrate
;
_publ_section_title_footnote     .
loop_
    _publ_author_name
    _publ_author_footnote
    _publ_author_address
    'Selvi, Ramalingam' .
;
Department of Physics
Government College for Women (Autonomous)
(affiliated to Bharathidasan University)
Kumbakonam 612 001
Tamilnadu
India
;
    'Gokila, Govindharajan' .
;
Department of Physics
Government College for Women (Autonomous)
(affiliated to Bharathidasan University)
Kumbakonam 612 001
Tamilnadu
India
;
    'Thiruvalluvar, Aravazhi Amalan' .
;
Principal (Retired)
Kunthavai Naacchiyaar Government Arts College for Women (Autonomous)
Thanjavur 613 007
Tamilnadu
India
;
    'Sundararajan, Raju Sarangapani' .
;
Department of Physics
Government Arts College (Autonomous)
(affiliated to Bharathidasan University)
Kumbakonam 612 002
Tamilnadu
India
;
_publ_section_synopsis
;
The asymmetric unit of the title salt, Na^+^.C~6~H~4~BO~8~^-^.H~2~O, comprises
a five-coordinate sodium cation, a bis(malonato)borate anion and a water
molecule of crystallization.
;
_chemical_name_systematic
;
Poly[aqua[\m~4~-bis(malonato)borato]sodium]
;
_chemical_name_common
;
Sodium bis(malonato)borate monohydrate
;
_chemical_formula_moiety     'Na +, C6 H4 B O8 -, H2 O1'
_chemical_formula_sum     'C6 H6 B Na O9'
_chemical_formula_iupac     '[Na (C6 H4 B O8) (H2 O1)]'
_chemical_formula_weight     255.91
_chemical_melting_point     ?
_space_group_crystal_system     monoclinic
_space_group_name_H-M_alt     'P 21/n'
_space_group_name_Hall     '-P 2yn'
loop_
    _space_group_symop_operation_xyz
    'x, y, z'
    '-x+1/2, y+1/2, -z+1/2'
    '-x, -y, -z'
    'x-1/2, -y-1/2, z-1/2'
_cell_length_a     7.9058(4)
_cell_length_b     8.2979(5)
_cell_length_c     14.6473(9)
_cell_angle_alpha     90
_cell_angle_beta     101.565(2)
_cell_angle_gamma     90
_cell_volume     941.38(9)
_cell_formula_units_Z     4
_cell_measurement_reflns_used     9951
_cell_measurement_theta_min     2.84
_cell_measurement_theta_max     30.52
_cell_measurement_temperature     298(2)
_exptl_crystal_description     'block'
_exptl_crystal_colour     'colourless'
_exptl_crystal_size_max     0.347
_exptl_crystal_size_mid     0.274
_exptl_crystal_size_min     0.265
_exptl_crystal_density_diffrn     1.806
_exptl_crystal_density_meas     ?
_exptl_crystal_density_method     'not measured'
_exptl_crystal_F_000     520
_exptl_absorpt_coefficient_mu     0.207
_exptl_absorpt_correction_type     multi-scan
_exptl_absorpt_process_details
;
(<i>SADABS</i>; Krause <i>et al.</i>, 2015)
;
_exptl_absorpt_correction_T_min     0.9168
_exptl_absorpt_correction_T_max     0.9582
_diffrn_ambient_temperature     298(2)
_diffrn_source     'fine-focus sealed tube'
_diffrn_radiation_type     MoK\a
_diffrn_radiation_wavelength     0.71073
_diffrn_measurement_device_type
                    'Bruker D8 VENTURE diffractometer with a PHOTON II detector'
_diffrn_measurement_method     '\w and \f scan'
_diffrn_detector_area_resol_mean     ?
_diffrn_reflns_number     32209
_diffrn_reflns_av_R_equivalents     0.0303
_diffrn_reflns_av_unetI/netI     0.0155
_diffrn_reflns_theta_min     3.598
_diffrn_reflns_theta_max     30.517
_diffrn_reflns_theta_full     25.242
_diffrn_measured_fraction_theta_max     0.997
_diffrn_measured_fraction_theta_full     0.996
_diffrn_reflns_limit_h_min     -10
_diffrn_reflns_limit_h_max     11
_diffrn_reflns_limit_k_min     -11
_diffrn_reflns_limit_k_max     11
_diffrn_reflns_limit_l_min     -20
_diffrn_reflns_limit_l_max     20
_refine_special_details     ?
_reflns_number_total     2864
_reflns_number_gt     2494
_reflns_threshold_expression     'I > 2\s(I)'
_refine_ls_structure_factor_coef     Fsqd
_refine_ls_matrix_type     full
_refine_ls_R_factor_all     0.0443
_refine_ls_R_factor_gt     0.0382
_refine_ls_wR_factor_gt     0.0996
_refine_ls_wR_factor_ref     0.1047
_refine_ls_goodness_of_fit_ref     1.082
_refine_ls_restrained_S_all     1.082
_refine_ls_number_reflns     2864
_refine_ls_number_parameters     162
_refine_ls_number_restraints     4
_refine_ls_hydrogen_treatment     mixed
_refine_ls_weighting_scheme     calc
_refine_ls_weighting_details
              'w=1/[\s^2^(Fo^2^)+(0.0503P)^2^+0.3262P] where P=(Fo^2^+2Fc^2^)/3'
_atom_sites_solution_hydrogens     mixed
_atom_sites_solution_primary     dual
_atom_sites_solution_secondary     difmap
_refine_ls_shift/su_max     0.000
_refine_ls_shift/su_mean     0.000
_refine_diff_density_max     0.530
_refine_diff_density_min     -0.598
_refine_ls_extinction_method     none
_refine_ls_extinction_coef     .
loop_
    _atom_type_symbol
    _atom_type_description
    _atom_type_scat_dispersion_real
    _atom_type_scat_dispersion_imag
    _atom_type_scat_source
    'C' 'C' 0.0033 0.0016
                         'International Tables Vol C Tables 4.2.6.8 and 6.1.1.4'
    'H' 'H' 0.0000 0.0000
                         'International Tables Vol C Tables 4.2.6.8 and 6.1.1.4'
    'O' 'O' 0.0106 0.0060
                         'International Tables Vol C Tables 4.2.6.8 and 6.1.1.4'
    'Na' 'Na' 0.0362 0.0249
                         'International Tables Vol C Tables 4.2.6.8 and 6.1.1.4'
    'B' 'B' 0.0013 0.0007
                         'International Tables Vol C Tables 4.2.6.8 and 6.1.1.4'
_computing_data_collection
;
APEX4 (Bruker, 2021)
;
_computing_cell_refinement
;
APEX4 (Bruker, 2021)
;
_computing_data_reduction
;
SAINT/XPREP (Bruker, 2021)
;
_computing_structure_solution
;
<i>SHELXT</i> (Sheldrick, 2015<i>a</i>)
;
_computing_structure_refinement
;
<i>SHELXL</i> (Sheldrick, 2015<i>b</i>)
;
_computing_molecular_graphics
;
ORTEP-3 for Windows (Farrugia, 2012) and PLATON (Spek, 2020)
;
_computing_publication_material
;
publCIF (Westrip, 2010)
;
loop_
    _atom_site_type_symbol
    _atom_site_label
    _atom_site_fract_x
    _atom_site_fract_y
    _atom_site_fract_z
    _atom_site_U_iso_or_equiv
    _atom_site_adp_type
    _atom_site_calc_flag
    _atom_site_occupancy
    _atom_site_disorder_assembly
    _atom_site_disorder_group
    Na Na1 0.24488(7) 0.47538(7) 0.76584(4) 0.03728(15) Uani d 1 . .
    B B1 0.76757(17) 0.52073(15) 0.55156(9) 0.0271(2) Uani d 1 . .
    C C1 0.59169(15) 0.47853(15) 0.66789(9) 0.0294(2) Uani d 1 . .
    C C2 0.64385(17) 0.30481(15) 0.66658(9) 0.0331(3) Uani d 1 . .
    H H2A 0.551966 0.239128 0.681940 0.040 Uiso calc 1 . .
    H H2B 0.745590 0.288268 0.715054 0.040 Uiso calc 1 . .
    C C3 0.68228(16) 0.24605(14) 0.57587(9) 0.0309(2) Uani d 1 . .
    C C4 1.01449(13) 0.68524(13) 0.61701(7) 0.0235(2) Uani d 1 . .
    C C5 0.93606(17) 0.81205(14) 0.54883(9) 0.0340(3) Uani d 1 . .
    H H5A 1.028548 0.875823 0.532601 0.041 Uiso calc 1 . .
    H H5B 0.867448 0.883229 0.579401 0.041 Uiso calc 1 . .
    C C6 0.82428(16) 0.75128(16) 0.46059(9) 0.0331(3) Uani d 1 . .
    O O1 0.64336(12) 0.57513(11) 0.60743(7) 0.0337(2) Uani d 1 . .
    O O2 0.50736(14) 0.53111(13) 0.72169(8) 0.0451(3) Uani d 1 . .
    O O3 0.74511(13) 0.35276(11) 0.52435(7) 0.0358(2) Uani d 1 . .
    O O4 0.66050(17) 0.10738(13) 0.55087(9) 0.0518(3) Uani d 1 . .
    O O5 0.94362(11) 0.54098(10) 0.60778(6) 0.02768(18) Uani d 1 . .
    O O6 1.13921(12) 0.71217(11) 0.67822(6) 0.0329(2) Uani d 1 . .
    O O7 0.74022(12) 0.61563(12) 0.46608(6) 0.0366(2) Uani d 1 . .
    O O8 0.80823(17) 0.82359(17) 0.38773(8) 0.0577(3) Uani d 1 . .
    O O9 0.00848(15) 0.39690(13) 0.82757(8) 0.0448(3) Uani d 1 . .
    H H9A -0.008(4) 0.443(3) 0.8765(14) 0.088(9) Uiso d 1 . .
    H H9B 0.019(4) 0.2983(16) 0.8397(19) 0.100(10) Uiso d 1 . .
loop_
    _atom_site_aniso_label
    _atom_site_aniso_U_11
    _atom_site_aniso_U_22
    _atom_site_aniso_U_33
    _atom_site_aniso_U_12
    _atom_site_aniso_U_13
    _atom_site_aniso_U_23
    Na1 0.0334(3) 0.0373(3) 0.0430(3) 0.0070(2) 0.0124(2) 0.0112(2)
    B1 0.0289(6) 0.0257(6) 0.0283(6) -0.0034(4) 0.0090(5) -0.0002(4)
    C1 0.0242(5) 0.0316(6) 0.0337(6) -0.0052(4) 0.0089(4) -0.0065(4)
    C2 0.0401(6) 0.0291(6) 0.0316(6) -0.0021(5) 0.0107(5) 0.0008(4)
    C3 0.0322(5) 0.0252(5) 0.0360(6) -0.0037(4) 0.0086(4) -0.0039(4)
    C4 0.0255(4) 0.0238(5) 0.0219(4) 0.0022(4) 0.0062(4) 0.0025(4)
    C5 0.0391(6) 0.0234(5) 0.0355(6) -0.0004(4) -0.0022(5) 0.0087(5)
    C6 0.0310(5) 0.0382(6) 0.0286(6) 0.0004(5) 0.0025(4) 0.0120(5)
    O1 0.0349(4) 0.0249(4) 0.0456(5) 0.0004(3) 0.0180(4) -0.0013(4)
    O2 0.0423(5) 0.0478(6) 0.0527(6) -0.0066(4) 0.0272(5) -0.0150(5)
    O3 0.0458(5) 0.0288(4) 0.0375(5) -0.0077(4) 0.0198(4) -0.0079(4)
    O4 0.0722(8) 0.0270(5) 0.0611(7) -0.0110(5) 0.0249(6) -0.0122(5)
    O5 0.0295(4) 0.0236(4) 0.0292(4) -0.0007(3) 0.0042(3) 0.0075(3)
    O6 0.0332(4) 0.0349(4) 0.0274(4) -0.0009(3) -0.0016(3) 0.0013(3)
    O7 0.0369(4) 0.0411(5) 0.0282(4) -0.0087(4) -0.0017(3) 0.0066(4)
    O8 0.0601(7) 0.0713(8) 0.0370(6) -0.0081(6) -0.0020(5) 0.0315(6)
    O9 0.0525(6) 0.0366(5) 0.0487(6) -0.0035(4) 0.0181(5) 0.0039(5)
_geom_special_details
;
 All esds (except the esd in the dihedral angle between two l.s. planes)
 are estimated using the full covariance matrix.  The cell esds are taken
 into account individually in the estimation of esds in distances, angles
 and torsion angles; correlations between esds in cell parameters are only
 used when they are defined by crystal symmetry.  An approximate (isotropic)
 treatment of cell esds is used for estimating esds involving l.s. planes.
;
loop_
    _geom_bond_atom_site_label_1
    _geom_bond_atom_site_label_2
    _geom_bond_site_symmetry_2
    _geom_bond_distance
    _geom_bond_publ_flag
    Na1 O9 . 2.3264(12) y
    Na1 O2 . 2.3402(11) y
    Na1 O6 1_455 2.4032(10) y
    Na1 O8 4_576 2.4213(12) y
    Na1 O6 2_646 2.4455(11) y
    Na1 O5 1_455 3.0195(10) ?
    B1 O3 . 1.4508(15) y
    B1 O7 . 1.4581(16) y
    B1 O1 . 1.4697(15) y
    B1 O5 . 1.4779(15) y
    C1 O2 . 1.2109(15) ?
    C1 O1 . 1.3186(15) ?
    C1 C2 . 1.5005(17) ?
    C2 C3 . 1.5024(17) ?
    C2 H2A . 0.9700 ?
    C2 H2B . 0.9700 ?
    C3 O4 . 1.2094(16) ?
    C3 O3 . 1.3231(15) ?
    C4 O6 . 1.2130(14) ?
    C4 O5 . 1.3171(13) ?
    C4 C5 . 1.4969(15) ?
    C5 C6 . 1.4993(18) ?
    C5 H5A . 0.9700 ?
    C5 H5B . 0.9700 ?
    C6 O8 . 1.2086(15) ?
    C6 O7 . 1.3177(16) ?
    O9 H9A . 0.846(13) ?
    O9 H9B . 0.838(13) ?
loop_
    _geom_angle_atom_site_label_1
    _geom_angle_atom_site_label_2
    _geom_angle_atom_site_label_3
    _geom_angle_site_symmetry_1
    _geom_angle_site_symmetry_3
    _geom_angle
    _geom_angle_publ_flag
    O9 Na1 O2 . . 171.38(5) y
    O9 Na1 O6 . 1_455 102.48(4) y
    O2 Na1 O6 . 1_455 85.61(4) y
    O9 Na1 O8 . 4_576 88.27(5) y
    O2 Na1 O8 . 4_576 90.22(5) y
    O6 Na1 O8 1_455 4_576 80.15(4) y
    O9 Na1 O6 . 2_646 84.03(4) y
    O2 Na1 O6 . 2_646 88.60(4) y
    O6 Na1 O6 1_455 2_646 167.40(3) y
    O8 Na1 O6 4_576 2_646 111.10(5) y
    O9 Na1 O5 . 1_455 77.10(4) ?
    O2 Na1 O5 . 1_455 111.06(4) ?
    O6 Na1 O5 1_455 1_455 46.12(3) ?
    O8 Na1 O5 4_576 1_455 117.12(4) ?
    O6 Na1 O5 2_646 1_455 127.08(4) ?
    O3 B1 O7 . . 107.10(10) ?
    O3 B1 O1 . . 112.92(9) ?
    O7 B1 O1 . . 108.16(10) ?
    O3 B1 O5 . . 108.18(10) ?
    O7 B1 O5 . . 112.21(9) ?
    O1 B1 O5 . . 108.33(10) ?
    O2 C1 O1 . . 120.21(12) ?
    O2 C1 C2 . . 122.89(12) ?
    O1 C1 C2 . . 116.90(10) ?
    C1 C2 C3 . . 115.33(11) ?
    C1 C2 H2A . . 108.4 ?
    C3 C2 H2A . . 108.4 ?
    C1 C2 H2B . . 108.4 ?
    C3 C2 H2B . . 108.4 ?
    H2A C2 H2B . . 107.5 ?
    O4 C3 O3 . . 120.73(12) ?
    O4 C3 C2 . . 122.33(12) ?
    O3 C3 C2 . . 116.93(10) ?
    O6 C4 O5 . . 120.62(10) ?
    O6 C4 C5 . . 122.02(10) ?
    O5 C4 C5 . . 117.36(10) ?
    O6 C4 Na1 . 1_655 45.91(6) ?
    O5 C4 Na1 . 1_655 74.82(6) ?
    C5 C4 Na1 . 1_655 167.29(8) ?
    C4 C5 C6 . . 115.62(10) ?
    C4 C5 H5A . . 108.4 ?
    C6 C5 H5A . . 108.4 ?
    C4 C5 H5B . . 108.4 ?
    C6 C5 H5B . . 108.4 ?
    H5A C5 H5B . . 107.4 ?
    O8 C6 O7 . . 120.86(13) ?
    O8 C6 C5 . . 122.25(13) ?
    O7 C6 C5 . . 116.88(10) ?
    C1 O1 B1 . . 121.25(10) ?
    C1 O2 Na1 . . 137.99(9) ?
    C3 O3 B1 . . 121.70(10) ?
    C4 O5 B1 . . 119.62(9) ?
    C4 O5 Na1 . 1_655 80.28(6) ?
    B1 O5 Na1 . 1_655 156.45(7) ?
    C4 O6 Na1 . 1_655 112.84(8) ?
    C4 O6 Na1 . 2_656 127.34(8) ?
    Na1 O6 Na1 1_655 2_656 118.98(3) ?
    C6 O7 B1 . . 121.60(10) ?
    C6 O8 Na1 . 4_675 164.30(13) ?
    Na1 O9 H9A . . 118(2) ?
    Na1 O9 H9B . . 108(2) ?
    H9A O9 H9B . . 107(2) ?
loop_
    _geom_torsion_atom_site_label_1
    _geom_torsion_atom_site_label_2
    _geom_torsion_atom_site_label_3
    _geom_torsion_atom_site_label_4
    _geom_torsion_site_symmetry_1
    _geom_torsion_site_symmetry_2
    _geom_torsion_site_symmetry_3
    _geom_torsion_site_symmetry_4
    _geom_torsion
    _geom_torsion_publ_flag
    O2 C1 C2 C3 . . . . 156.38(13) ?
    O1 C1 C2 C3 . . . . -24.22(16) ?
    C1 C2 C3 O4 . . . . -150.74(13) ?
    C1 C2 C3 O3 . . . . 30.58(17) ?
    O6 C4 C5 C6 . . . . 160.61(11) ?
    O5 C4 C5 C6 . . . . -18.81(16) ?
    Na1 C4 C5 C6 1_655 . . . 143.8(3) ?
    C4 C5 C6 O8 . . . . -150.46(14) ?
    C4 C5 C6 O7 . . . . 30.90(17) ?
    O2 C1 O1 B1 . . . . 170.39(12) ?
    C2 C1 O1 B1 . . . . -9.02(16) ?
    O3 B1 O1 C1 . . . . 35.76(16) ?
    O7 B1 O1 C1 . . . . 154.11(10) ?
    O5 B1 O1 C1 . . . . -84.03(13) ?
    O1 C1 O2 Na1 . . . . 126.39(13) ?
    C2 C1 O2 Na1 . . . . -54.2(2) ?
    O4 C3 O3 B1 . . . . 178.15(13) ?
    C2 C3 O3 B1 . . . . -3.14(18) ?
    O7 B1 O3 C3 . . . . -147.88(11) ?
    O1 B1 O3 C3 . . . . -28.92(17) ?
    O5 B1 O3 C3 . . . . 90.96(13) ?
    O6 C4 O5 B1 . . . . 163.22(10) ?
    C5 C4 O5 B1 . . . . -17.36(15) ?
    Na1 C4 O5 B1 1_655 . . . 166.54(9) ?
    O6 C4 O5 Na1 . . . 1_655 -3.33(10) ?
    C5 C4 O5 Na1 . . . 1_655 176.10(10) ?
    O3 B1 O5 C4 . . . . 159.43(9) ?
    O7 B1 O5 C4 . . . . 41.49(14) ?
    O1 B1 O5 C4 . . . . -77.85(12) ?
    O3 B1 O5 Na1 . . . 1_655 -55.6(2) ?
    O7 B1 O5 Na1 . . . 1_655 -173.55(12) ?
    O1 B1 O5 Na1 . . . 1_655 67.1(2) ?
    O5 C4 O6 Na1 . . . 1_655 4.47(13) ?
    C5 C4 O6 Na1 . . . 1_655 -174.93(9) ?
    O5 C4 O6 Na1 . . . 2_656 -164.81(7) ?
    C5 C4 O6 Na1 . . . 2_656 15.79(16) ?
    Na1 C4 O6 Na1 1_655 . . 2_656 -169.29(12) ?
    O8 C6 O7 B1 . . . . 175.44(14) ?
    C5 C6 O7 B1 . . . . -5.90(18) ?
    O3 B1 O7 C6 . . . . -147.33(11) ?
    O1 B1 O7 C6 . . . . 90.69(14) ?
    O5 B1 O7 C6 . . . . -28.75(16) ?
    O7 C6 O8 Na1 . . . 4_675 117.5(4) ?
    C5 C6 O8 Na1 . . . 4_675 -61.0(5) ?
loop_
    _geom_hbond_atom_site_label_D
    _geom_hbond_atom_site_label_H
    _geom_hbond_atom_site_label_A
    _geom_hbond_site_symmetry_A
    _geom_hbond_distance_DH
    _geom_hbond_distance_HA
    _geom_hbond_distance_DA
    _geom_hbond_angle_DHA
    _geom_hbond_publ_flag
    C2 H2B O9 1_655 0.97 2.54 3.4247(18) 151 yes
    C5 H5B O4 1_565 0.97 2.46 3.2830(18) 143 yes
    O9 H9A O4 2_556 0.846(13) 2.226(17) 2.9932(17) 151(3) yes
    O9 H9B O1 2_546 0.838(13) 2.46(2) 3.1520(14) 140(3) yes
    O9 H9B O2 2_546 0.838(13) 2.386(17) 3.1166(17) 146(3) yes
_shelx_space_group_comment
;
The symmetry employed for this shelxl refinement is uniquely defined
by the following loop, which should always be used as a source of
symmetry information in preference to the above space-group names.
They are only intended as comments.
;
_shelx_estimated_absorpt_T_min     0.932
_shelx_estimated_absorpt_T_max     0.947
_shelx_hkl_file
;
  -1   0   0    0.00    0.20
  -2   0   0 1655.23   37.90
  -2   0   0 1695.03   37.90
   3   0   0    0.20    0.20
  -3   0   0   -0.60    0.50
   3   0   0    0.10    0.20
  -3   0   0   -0.10    0.60
   3   0   0    0.10    0.10
  -4   0   0 1519.15   34.60
  -4   0   0 1458.85   35.30
   5   0   0    0.10    0.20
  -5   0   0    0.30    0.80
   5   0   0    0.20    0.20
   5   0   0    0.40    0.40
   5   0   0    0.00    0.20
  -5   0   0    0.00    0.90
  -6   0   0    3.90    1.20
   6   0   0    3.90    0.50
   6   0   0    5.40    0.80
   6   0   0    4.30    0.40
  -6   0   0    4.70    1.30
   6   0   0    4.50    0.40
   7   0   0   -0.40    0.30
  -7   0   0    1.10    1.40
  -7   0   0   -0.60    1.30
   7   0   0    0.10    0.30
   7   0   0   -1.10    0.50
   7   0   0    0.20    0.30
  -8   0   0  191.38    6.40
   8   0   0  182.58    4.40
   8   0   0  180.68    4.50
   8   0   0  180.88    4.70
  -8   0   0  184.98    6.30
   8   0   0  191.38    5.20
  -9   0   0    0.10    1.60
   9   0   0    0.20    0.50
  -9   0   0   -1.70    1.60
   9   0   0   -0.20    0.40
   9   0   0    0.10    0.20
   9   0   0    0.40    0.80
  10   0   0   52.69    2.60
  10   0   0   49.50    2.10
  10   0   0   52.89    1.80
  11   0   0   -0.30    1.10
  11   0   0    0.10    0.50
   0  -1   0    0.00    0.10
   1  -1   0    3.40    0.60
   1  -1   0    3.20    0.20
  -1  -1   0    2.50    0.20
   1  -1   0    3.20    0.20
   1  -1   0    3.20    0.30
   1  -1   0    3.00    0.20
   1   1   0    3.10    0.30
  -1   1   0    2.50    0.30
   1   1   0    3.30    0.20
   1   1   0    2.50    0.50
   1   1   0    2.90    0.20
  -2  -1   0 1639.64   38.40
   2  -1   0 1718.63   38.60
   2   1   0 1699.63   38.40
   3  -1   0  230.88    5.40
  -3  -1   0  219.88    5.30
   3  -1   0  225.58    5.20
   3  -1   0  233.28    6.50
  -3  -1   0  225.58    6.30
   3  -1   0  227.98    5.20
   3  -1   0  221.68    5.10
  -3   1   0  236.28    5.10
   3   1   0  224.78    5.20
   3   1   0  226.18    6.30
  -3   1   0  227.68    6.50
   3   1   0  226.78    5.20
   3   1   0  224.08    5.30
   4  -1   0  234.68    5.70
   4  -1   0  239.28    5.50
   4  -1   0  235.18    5.30
   4  -1   0  235.18    7.00
   4  -1   0  237.18    5.50
  -4  -1   0  236.48    5.50
  -4  -1   0  237.18    7.40
   4   1   0  237.58    5.40
   4   1   0  235.88    5.50
   4   1   0  234.68    5.40
  -4   1   0  238.08    7.00
   5  -1   0   66.09    2.10
   5  -1   0   63.49    1.50
   5  -1   0   63.39    1.70
  -5  -1   0   65.79    3.00
  -5  -1   0   63.89    1.80
   5  -1   0   65.49    1.70
  -5  -1   0   66.49    3.10
  -5   1   0   56.29    3.10
   5   1   0   66.29    1.80
   5   1   0   65.09    1.70
   5   1   0   63.89    1.70
  -6  -1   0  196.38    6.30
  -6  -1   0  197.58    6.40
   6  -1   0  202.48    4.80
   6  -1   0  205.18    5.20
   6  -1   0  200.68    4.50
   6  -1   0  198.38    4.70
  -6   1   0  198.38    6.60
   6   1   0  202.48    4.70
   6   1   0  194.28    4.70
   6   1   0  198.18    4.80
  -6   1   0  195.08    6.60
  -7  -1   0   22.70    2.50
   7  -1   0   23.10    1.00
  -7  -1   0   20.70    2.40
   7  -1   0   24.10    1.50
  -7   1   0   24.10    2.60
   7   1   0   22.60    1.00
   7   1   0   21.10    1.40
  -7   1   0   23.20    2.70
   7   1   0   22.30    1.00
   7   1   0   21.40    0.90
   8  -1   0    0.90    0.80
  -8  -1   0    0.20    1.70
   8  -1   0    0.20    0.40
   8  -1   0    0.90    0.50
  -8  -1   0   -2.50    1.50
   8   1   0    0.00    0.40
   8   1   0    0.30    0.40
   8   1   0    0.10    0.50
  -8   1   0   -0.60    1.80
  -8   1   0    1.30    1.80
   8   1   0    0.30    0.70
  -9  -1   0    3.10    1.50
  -9  -1   0    0.70    1.50
   9  -1   0    2.40    0.90
   9  -1   0    2.50    0.50
   9  -1   0    3.30    0.50
  -9   1   0    0.30    3.50
   9   1   0    2.80    0.50
   9   1   0    0.80    0.80
  -9   1   0    1.90    2.00
   9   1   0    3.50    0.60
   9   1   0    3.00    0.50
  10  -1   0   51.89    1.80
  10  -1   0   49.80    2.50
  10  -1   0   44.30    2.00
  10   1   0   47.50    1.70
  10   1   0   46.50    1.90
  10   1   0   45.20    1.50
  10   1   0   47.40    2.50
  11  -1   0    7.60    0.80
  11  -1   0    8.60    1.50
  11   1   0    5.30    1.30
  11   1   0    7.40    0.80
   0  -2   0  193.08    4.50
   0  -2   0  189.68    4.50
   0  -2   0  193.08    5.90
   0  -2   0  186.78    4.50
   0  -2   0  194.78    4.50
   0  -2   0  197.68    4.50
   0   2   0  189.58    4.50
   0   2   0  202.18    4.50
   0   2   0  187.68    4.50
   0   2   0  194.88    4.50
   0   2   0  215.58    6.00
   0   2   0  190.28    4.50
  -1  -2   0   98.19    4.10
   1  -2   0   97.49    3.70
   1  -2   0   96.79    2.30
  -1  -2   0  100.79    2.30
   1  -2   0   95.89    2.40
  -1  -2   0  101.39    2.40
  -1  -2   0   98.19    2.40
   1  -2   0   98.39    2.40
  -1  -2   0   96.59    2.40
   1  -2   0   97.79    2.40
   1   2   0   96.59    2.30
  -1   2   0  101.19    2.40
   1   2   0   99.09    2.40
   1   2   0   95.19    2.40
  -1   2   0   99.99    2.40
  -1   2   0   99.09    2.40
  -1   2   0   99.89    2.40
   1   2   0  103.69    3.60
  -1   2   0   95.59    3.70
   1   2   0   94.69    2.40
  -2  -2   0  307.97    6.80
   2  -2   0  296.17    7.00
   2  -2   0  308.37    8.50
   2  -2   0  302.47    6.70
  -2  -2   0  286.67    6.90
  -2  -2   0  273.47    8.20
  -2  -2   0  301.47    6.80
   2  -2   0  290.97    6.80
   2  -2   0  299.37    6.80
  -2   2   0  308.57    6.70
   2   2   0  300.97    6.80
  -2   2   0  303.77    6.80
   2   2   0  299.37    6.80
  -2   2   0  307.97    6.80
   2   2   0  300.77    6.80
   2   2   0  292.07    6.90
  -2   2   0  301.57    8.50
  -2   2   0  291.47    6.90
   2   2   0  306.17    8.30
   3  -2   0   11.80    0.60
   3  -2   0   12.60    0.40
   3  -2   0   13.00    0.70
  -3  -2   0   12.30    0.50
   3  -2   0   11.60    1.50
  -3  -2   0   10.20    0.60
   3  -2   0   12.00    0.50
  -3  -2   0   15.00    1.60
  -3  -2   0   12.50    0.40
  -3   2   0   11.80    0.70
   3   2   0   11.90    0.50
   3   2   0   11.50    0.50
   3   2   0   11.30    0.70
  -3   2   0   11.80    0.50
   3   2   0   11.20    1.40
   3   2   0   12.20    0.60
  -3   2   0   16.30    1.70
   4  -2   0 1126.49   27.50
  -4  -2   0 1141.09   27.20
   4   2   0 1120.09   27.10
  -4   2   0 1130.59   27.50
   5  -2   0   14.80    0.70
   5  -2   0   11.90    1.90
   5  -2   0   14.50    0.70
  -5  -2   0   14.60    1.80
   5  -2   0   15.30    1.00
  -5  -2   0   12.40    0.80
   5   2   0   12.80    1.80
  -5   2   0   14.40    2.00
   5   2   0   14.20    0.70
   5   2   0   14.50    0.80
   5   2   0   14.40    0.70
   6  -2   0  592.44   14.00
   6  -2   0  578.04   13.90
   6  -2   0  603.34   13.60
  -6  -2   0  597.94   15.60
  -6  -2   0  615.94   16.80
   6   2   0  596.24   13.50
  -6   2   0  589.14   16.30
   6   2   0  583.84   13.50
   7  -2   0    2.10    0.80
   7  -2   0    1.40    0.40
  -7  -2   0    3.40    1.50
  -7  -2   0    0.70    1.40
   7   2   0    2.10    0.50
   7   2   0    0.70    0.50
   7   2   0    1.60    0.40
  -7   2   0    2.20    1.80
  -7   2   0    1.70    1.80
   7   2   0    0.90    0.50
   8  -2   0  101.09    3.40
  -8  -2   0   98.69    4.60
   8  -2   0   93.49    2.70
   8  -2   0  102.19    2.80
  -8  -2   0  100.89    5.00
  -8   2   0  101.09    5.20
   8   2   0   97.19    3.00
  -8   2   0  104.69    5.40
   8   2   0   96.29    2.70
   8   2   0   99.69    2.80
   8   2   0  103.89    2.80
   9  -2   0   10.20    1.00
  -9  -2   0   11.60    1.90
   9  -2   0    8.20    0.90
   9  -2   0   12.10    1.30
   9   2   0   11.30    0.90
  -9   2   0   11.50    2.70
   9   2   0    9.30    1.20
  -9   2   0   11.20    2.50
   9   2   0    7.80    0.90
   9   2   0    9.40    0.90
   9   2   0    9.00    0.80
  10  -2   0    3.90    0.60
  10  -2   0    5.40    1.10
  10  -2   0    6.30    0.80
  10   2   0    7.10    1.20
  10   2   0    4.80    0.90
  10   2   0    5.30    0.60
  10   2   0    5.80    0.70
 -10   2   0    3.60    3.80
   0  -3   0   -0.20    0.20
   0  -3   0   -0.10    0.20
   0  -3   0    0.30    0.20
   0  -3   0   -1.10    0.70
   0  -3   0    0.60    0.20
   0  -3   0    0.00    0.20
   0   3   0    0.50    0.20
   0   3   0   -0.40    0.60
   0   3   0   -0.20    0.20
   0   3   0    0.20    0.20
   0   3   0    0.10    0.20
  -1  -3   0  231.18    5.40
  -1  -3   0  221.48    5.40
   1  -3   0  242.08    7.60
   1  -3   0  230.78    5.50
   1  -3   0  231.28    5.40
  -1  -3   0  225.98    5.40
  -1  -3   0  231.48    7.40
   1  -3   0  236.18    5.40
   1  -3   0  228.48    5.40
  -1  -3   0  229.48    5.30
   1  -3   0  233.48    5.40
  -1   3   0  224.88    5.40
  -1   3   0  239.28    5.40
   1   3   0  228.28    7.30
  -1   3   0  228.18    5.40
   1   3   0  225.78    5.30
   1   3   0  223.88    5.40
  -1   3   0  248.98    8.60
   1   3   0  229.08    5.50
   1   3   0  227.58    5.40
  -1   3   0  217.28    5.40
   2  -3   0    6.50    0.60
  -2  -3   0    6.00    0.50
  -2  -3   0    6.30    0.40
  -2  -3   0    5.70    0.60
   2  -3   0    6.30    0.50
   2  -3   0    6.80    0.50
  -2  -3   0    6.10    0.40
   2  -3   0    5.60    1.30
   2  -3   0    5.60    0.40
  -2   3   0    5.00    0.60
  -2   3   0    6.00    0.40
   2   3   0    6.30    0.40
   2   3   0    6.50    0.60
   2   3   0    6.60    1.40
   2   3   0    5.90    0.50
  -2   3   0    5.50    1.30
   2   3   0    5.90    0.50
  -2   3   0    6.10    0.50
   3  -3   0  389.76    9.40
  -3  -3   0  419.86   11.70
  -3  -3   0  406.16    9.30
   3  -3   0  404.66    9.40
   3  -3   0  402.46   11.90
  -3  -3   0  416.66    9.50
   3  -3   0  412.46    9.20
  -3  -3   0  409.36    9.30
   3  -3   0  405.76    9.60
  -3   3   0  419.56    9.20
  -3   3   0  411.76    9.60
   3   3   0  403.96    9.40
   3   3   0  415.86    9.50
  -3   3   0  405.16    9.30
   3   3   0  413.36    9.30
   3   3   0  413.86   11.60
  -3   3   0  410.26   11.80
   3   3   0  403.56    9.40
   4  -3   0  258.17    6.30
  -4  -3   0  266.57    6.10
   4  -3   0  264.97    6.00
  -4  -3   0  276.67    8.60
   4  -3   0  260.37    8.80
  -4  -3   0  270.67    6.10
   4  -3   0  278.17    6.60
   4  -3   0  267.17    6.30
  -4   3   0  270.77    6.50
   4   3   0  257.67    8.40
   4   3   0  271.57    6.30
   4   3   0  267.07    6.30
   4   3   0  268.57    6.70
  -4   3   0  268.77    6.20
  -4   3   0  271.57    6.20
   4   3   0  263.47    6.30
  -4   3   0  280.97    8.90
   5  -3   0    1.70    0.40
   5  -3   0    1.30    0.50
  -5  -3   0    1.10    0.40
   5  -3   0    0.80    0.40
   5  -3   0    0.30    1.40
  -5  -3   0   -1.50    1.10
   5   3   0    1.30    0.40
  -5   3   0    1.60    0.30
  -5   3   0    1.40    0.30
   5   3   0    1.20    0.50
  -5   3   0    2.20    0.60
   5   3   0    1.30    0.40
   5   3   0    1.30    0.40
  -5   3   0    0.60    1.40
   6  -3   0    4.80    2.00
   6  -3   0    4.80    0.60
  -6  -3   0    7.30    1.80
  -6  -3   0    3.70    0.60
   6  -3   0    3.70    0.50
   6  -3   0    6.00    0.80
   6   3   0    4.70    0.50
   6   3   0    8.30    1.80
  -6   3   0    2.50    1.80
   6   3   0    3.80    0.50
   6   3   0    5.80    1.00
   6   3   0    3.60    0.60
   7  -3   0  280.37    6.80
  -7  -3   0  273.67    6.90
  -7  -3   0  279.07    9.20
   7  -3   0  277.57    7.20
   7  -3   0  285.37    6.80
   7   3   0  298.07    6.90
   7   3   0  286.87    7.00
   7   3   0  272.07    6.90
  -7   3   0  292.37   10.00
   7   3   0  280.57    6.70
   8  -3   0    8.80    0.90
  -8  -3   0   11.30    2.50
   8  -3   0    9.30    1.10
   8  -3   0   10.40    1.00
  -8  -3   0   10.60    2.40
   8   3   0    9.80    0.80
   8   3   0    9.20    0.90
  -8   3   0   12.40    2.80
   8   3   0   10.60    1.00
   8   3   0    9.30    1.00
  -9  -3   0   22.00    2.80
  -9  -3   0   18.70    2.60
   9  -3   0   16.20    1.70
   9  -3   0   16.30    1.10
   9  -3   0   14.80    1.10
   9   3   0   15.00    1.10
   9   3   0   14.40    1.20
  -9   3   0   15.40    3.40
   9   3   0   16.40    1.10
   9   3   0   14.40    1.00
  -9   3   0   19.60    3.40
  10  -3   0    9.60    1.30
  10  -3   0   12.30    1.10
  10   3   0   11.20    1.00
  10   3   0    8.50    1.20
 -10   3   0   15.10    3.70
  10   3   0   11.60    1.10
  10   3   0   12.90    1.10
   0  -4   0  230.68    7.90
   0  -4   0  221.68    5.30
   0  -4   0  205.38    5.20
   0  -4   0  214.38    5.20
   0  -4   0  219.38    5.30
   0  -4   0  220.18    5.30
   0   4   0  224.18    5.30
   0   4   0  218.48    5.20
   0   4   0  217.68    5.30
   0   4   0  223.48    7.90
   1  -4   0 4857.71  110.19
  -1   4   0 4758.72  110.09
   2  -4   0   15.00    2.20
  -2  -4   0   15.60    0.80
  -2  -4   0   15.50    0.60
   2  -4   0   14.40    0.80
  -2  -4   0   15.20    0.70
   2  -4   0   15.90    0.90
   2  -4   0   14.00    0.80
   2  -4   0   15.20    0.70
   2  -4   0   14.70    1.10
  -2  -4   0   12.90    2.00
  -2   4   0   18.40    2.40
  -2   4   0   14.20    0.80
   2   4   0   19.30    2.50
   2   4   0   15.00    0.80
  -2   4   0   15.60    0.70
   2   4   0   14.40    1.10
   2   4   0   15.60    0.60
   2   4   0   15.60    1.00
   2   4   0   15.70    0.80
   3  -4   0   -0.10    0.40
  -3  -4   0    0.00    0.30
   3  -4   0    0.20    0.50
  -3  -4   0   -0.80    0.40
  -3  -4   0   -0.10    0.30
  -3  -4   0    1.50    1.10
   3  -4   0    0.10    1.40
   3  -4   0   -0.70    0.30
  -3   4   0    0.80    1.50
   3   4   0    0.40    0.20
  -3   4   0   -0.10    0.20
  -3   4   0   -0.60    0.30
   3   4   0    1.10    1.40
   3   4   0    1.10    0.40
   3   4   0   -0.50    0.30
  -3   4   0    0.20    0.40
   3   4   0   -0.70    0.40
  -3   4   0   -0.70    0.30
   4  -4   0   14.70    1.00
   4  -4   0   12.50    0.60
  -4  -4   0   13.60    0.70
  -4  -4   0   13.30    1.00
   4  -4   0   14.30    0.90
  -4  -4   0   15.40    2.30
  -4  -4   0   14.30    0.60
   4  -4   0   16.00    2.60
   4  -4   0   13.10    0.80
  -4   4   0   13.70    0.80
   4   4   0   15.00    0.80
  -4   4   0   15.10    1.00
   4   4   0   17.40    2.50
   4   4   0   14.30    0.70
  -4   4   0   14.10    2.30
   4   4   0   13.30    1.00
  -4   4   0   13.50    0.80
   4   4   0   13.10    0.80
  -5  -4   0   51.19    1.80
  -5  -4   0   52.99    1.30
  -5  -4   0   51.99    1.30
   5  -4   0   49.99    1.70
   5  -4   0   53.09    1.70
  -5  -4   0   49.60    3.80
   5  -4   0   54.99    5.00
   5  -4   0   52.19    2.00
  -5   4   0   52.89    1.50
   5   4   0   53.19    1.90
  -5   4   0   37.40    5.70
   5   4   0   50.59    3.90
   5   4   0   52.09    1.60
  -5   4   0   52.69    1.90
  -5   4   0   53.39    1.50
   5   4   0   51.59    1.60
   6  -4   0    9.70    0.90
   6  -4   0    8.80    0.80
  -6  -4   0   10.30    2.30
   6  -4   0    9.80    1.20
   6   4   0    8.50    1.00
   6   4   0    9.20    2.40
  -6   4   0    5.10    2.30
   6   4   0    9.50    0.80
   6   4   0    9.80    0.80
   6   4   0    8.60    0.80
  -6   4   0    9.80    1.20
  -6   4   0    9.00    0.50
  -6   4   0   10.50    0.60
   7  -4   0    1.80    0.60
  -7  -4   0    0.60    2.10
  -7  -4   0    2.90    0.70
   7  -4   0    1.90    0.80
   7  -4   0    2.00    0.60
   7   4   0    3.00    0.60
  -7   4   0    1.60    2.50
   7   4   0    4.20    0.60
   7   4   0    2.90    0.50
   7   4   0    2.90    0.70
   7   4   0    1.90    2.10
   8  -4   0   11.40    1.30
   8  -4   0   13.60    1.00
   8  -4   0   12.40    1.10
  -8  -4   0   13.40    2.90
   8   4   0   12.30    1.20
   8   4   0   12.80    0.90
   8   4   0   14.30    1.00
  -8   4   0    7.50    3.20
   8   4   0   11.60    0.90
   9  -4   0  114.79    3.90
  -9  -4   0  111.19    6.00
   9  -4   0  108.99    3.30
   9   4   0  112.39    3.20
   9   4   0  102.29    3.10
   9   4   0  112.09    3.40
   9   4   0  108.29    3.30
 -10   4   0    5.40    4.30
   0  -5   0   -0.50    0.40
   0  -5   0    1.10    1.40
   0  -5   0   -0.70    0.30
   0  -5   0   -1.00    0.30
   0  -5   0   -0.20    0.40
   0  -5   0   -0.30    0.30
   0   5   0   -0.70    1.40
   0   5   0   -0.80    0.40
   0   5   0    0.10    0.40
   0   5   0   -0.40    0.30
  -1  -5   0  186.08    4.50
   1  -5   0  195.58    7.90
   1  -5   0  180.18    4.60
   1  -5   0  186.78    4.70
  -1  -5   0  189.78    4.70
  -1  -5   0  185.08    4.60
  -1  -5   0  186.28    4.60
  -1  -5   0  195.68    7.80
   1  -5   0  189.68    4.70
   1  -5   0  184.68    4.60
   1  -5   0  189.88    4.80
   1   5   0  182.08    7.60
  -1   5   0  190.98    4.70
   1   5   0  185.38    4.60
  -1   5   0  182.78    7.70
  -1   5   0  187.98    4.60
   1   5   0  185.68    4.50
  -1   5   0  186.38    4.80
   1   5   0  193.38    4.80
   1   5   0  182.88    4.70
   1   5   0  191.68    4.70
   2  -5   0   11.70    0.90
  -2  -5   0   12.60    0.60
  -2  -5   0   13.50    0.90
  -2  -5   0   11.90    2.30
   2  -5   0   13.10    0.90
   2  -5   0   12.10    0.80
   2  -5   0   12.60    0.70
   2  -5   0   11.90    1.00
  -2  -5   0   12.70    0.80
   2  -5   0   10.40    2.30
  -2   5   0   11.30    2.20
  -2   5   0   12.00    0.80
  -2   5   0   13.40    0.90
  -2   5   0   13.00    0.80
   2   5   0   12.50    0.60
   2   5   0   12.30    0.80
   2   5   0   12.20    0.90
   2   5   0   11.10    2.10
   2   5   0   11.80    0.90
  -2   5   0   13.10    0.80
   2   5   0   12.80    0.80
   3  -5   0   26.60    1.00
   3  -5   0   25.90    1.30
  -3  -5   0   25.50    1.00
  -3  -5   0   28.40    0.90
   3  -5   0   27.20    3.50
   3  -5   0   26.70    1.20
  -3  -5   0   29.40    1.30
   3  -5   0   26.50    1.30
   3  -5   0   26.50    1.20
  -3   5   0   27.00    3.40
  -3   5   0   25.30    1.20
   3   5   0   26.20    1.30
   3   5   0   27.00    1.30
  -3   5   0   27.10    1.10
  -3   5   0   27.70    1.00
   3   5   0   25.60    1.10
  -3   5   0   25.80    1.10
   3   5   0   24.90    1.10
   3   5   0   26.50    0.90
   3   5   0   30.40    3.20
   4  -5   0    4.00    0.50
   4  -5   0    7.60    2.40
   4  -5   0    3.00    0.60
   4  -5   0    3.90    0.60
  -4  -5   0    3.90    0.40
  -4  -5   0    5.10    2.00
   4  -5   0    3.70    0.50
  -4  -5   0    3.80    0.50
   4  -5   0    3.60    0.70
  -4   5   0    4.70    0.40
   4   5   0    4.00    0.50
  -4   5   0    4.10    0.50
   4   5   0    4.20    0.50
   4   5   0    3.30    0.60
  -4   5   0    4.50    0.50
   4   5   0    3.70    0.70
   4   5   0    4.10    0.60
   4   5   0    6.40    2.10
  -4   5   0    2.00    1.70
  -4   5   0    2.90    0.60
  -5  -5   0    0.30    0.30
   5  -5   0    0.60    0.20
   5  -5   0   -0.30    0.60
  -5  -5   0   -0.10    0.50
   5  -5   0    0.00    2.00
  -5  -5   0    2.50    2.00
   5  -5   0    0.70    0.50
  -5  -5   0   -0.10    0.30
   5  -5   0    0.00    0.50
   5   5   0    0.00    0.40
   5   5   0    0.00    0.50
   5   5   0    0.30    0.30
  -5   5   0   -0.10    2.10
  -5   5   0    0.00    0.40
   5   5   0    0.00    0.40
   5   5   0    0.10    1.90
  -5   5   0    0.50    0.70
  -5   5   0    0.10    0.40
   6  -5   0  122.29    3.50
  -6  -5   0  134.19    6.60
   6  -5   0  129.89    3.60
  -6  -5   0  129.59    4.60
   6  -5   0  130.29    3.90
  -6   5   0  124.89    3.20
   6   5   0  121.99    3.40
   6   5   0  125.99    3.70
   6   5   0  123.09    6.50
   6   5   0  130.99    3.50
  -6   5   0  129.39    7.20
   6   5   0  124.89    3.30
  -6   5   0  125.99    3.20
   7  -5   0    0.40    3.00
   7  -5   0    0.10    0.60
  -7  -5   0    3.20    2.50
   7  -5   0   -0.40    0.70
   7  -5   0    0.80    0.50
   7   5   0   -3.60    2.40
  -7   5   0    3.20    2.80
   7   5   0    0.60    0.50
   7   5   0    0.20    0.50
   7   5   0    0.30    0.60
   7   5   0    0.60    0.40
   8  -5   0   13.80    1.20
  -8  -5   0   10.90    3.40
   8  -5   0    9.30    1.20
   8  -5   0   13.10    4.10
   8   5   0   12.80    1.00
   8   5   0   12.40    1.30
   8   5   0    8.70    3.40
   8   5   0   12.60    1.10
   8   5   0   11.70    0.90
  -8   5   0   20.10    4.30
  -9  -5   0   16.80    3.80
   9  -5   0    6.40    1.20
   9  -5   0    6.40    1.10
   9   5   0    7.20    0.80
   9   5   0    8.10    0.90
   9   5   0    8.70    1.00
  10  -5   0    3.10    1.10
  10  -5   0    7.40    1.40
 -10  -5   0   -4.70    5.70
  10  -5   0    4.70    0.80
 -10   5   0   18.50    5.60
  10   5   0    4.30    0.90
   0  -6   0   26.30    3.50
   0  -6   0   25.80    1.30
   0  -6   0   24.70    1.10
   0  -6   0   25.20    1.20
   0  -6   0   24.40    1.10
   0  -6   0   24.90    1.20
   0   6   0   24.90    1.20
   0   6   0   23.80    3.40
   0   6   0   24.50    1.20
   0   6   0   25.20    1.20
   0   6   0   23.40    1.10
  -1  -6   0    3.90    0.60
   1  -6   0    7.90    0.90
  -1  -6   0    5.80    0.70
   1  -6   0    5.00    0.60
   1  -6   0    5.20    0.60
   1  -6   0    5.90    0.60
  -1  -6   0    6.10    0.60
   1  -6   0    3.70    2.10
  -1  -6   0   10.30    2.60
  -1  -6   0    5.00    0.60
   1  -6   0    5.90    0.70
   1   6   0    6.40    0.70
   1   6   0    7.10    0.80
   1   6   0    3.20    2.10
   1   6   0    6.20    0.70
  -1   6   0    6.30    0.80
   1   6   0    4.00    0.60
  -1   6   0    6.20    0.70
  -1   6   0    7.00    2.30
  -1   6   0    4.70    0.60
  -1   6   0    5.60    0.60
  -2  -6   0    5.80    2.10
   2  -6   0    5.30    0.70
  -2  -6   0    4.20    0.60
   2  -6   0    4.30    0.60
   2  -6   0    4.10    0.60
  -2  -6   0    4.00    0.50
  -2  -6   0    4.10    0.70
   2  -6   0    3.90    0.60
  -2  -6   0    5.20    0.60
   2  -6   0    0.90    2.10
   2  -6   0    3.20    0.60
   2   6   0    3.90    0.60
   2   6   0    2.20    1.80
   2   6   0    4.40    0.70
  -2   6   0    4.80    0.60
  -2   6   0    5.60    0.80
  -2   6   0    3.00    0.60
   2   6   0    5.80    0.50
   2   6   0    4.10    0.60
  -2   6   0    4.00    2.20
  -2   6   0    3.40    0.50
   2   6   0    5.60    0.70
   3  -6   0  221.48    5.40
  -3  -6   0  226.48    5.20
  -3  -6   0  212.48    5.40
   3  -6   0  222.78    5.70
  -3  -6   0  220.78    9.20
   3  -6   0  235.18    9.70
  -3  -6   0  219.48    5.40
   3  -6   0  219.78    5.70
   3  -6   0  212.38    5.50
   3  -6   0  227.18    5.60
  -3  -6   0  217.08    5.70
   3   6   0  216.98    5.20
  -3   6   0  220.68    5.50
  -3   6   0  221.38    9.60
  -3   6   0  225.38    5.40
   3   6   0  216.68    5.50
   3   6   0  224.58    5.70
   3   6   0  210.78    9.00
   3   6   0  224.58    5.70
  -3   6   0  218.28    5.70
   3   6   0  216.08    5.50
  -3   6   0  220.28    5.50
   4  -6   0  250.17    6.30
   4  -6   0  235.58    5.80
   4  -6   0  243.98   10.80
  -4  -6   0  226.78    6.70
   4  -6   0  234.38    6.10
  -4  -6   0  249.18    5.90
   4  -6   0  248.98    6.30
   4  -6   0  250.27    6.10
  -4  -6   0  242.38    5.90
   4   6   0  244.28    6.10
  -4   6   0  251.97    6.00
   4   6   0  223.08    6.30
  -4   6   0  240.18   10.40
   4   6   0  232.38    9.60
   4   6   0  251.47    6.10
   4   6   0  242.88    5.70
  -4   6   0  249.78    6.00
   4   6   0  247.88    6.30
  -4   6   0  255.57    5.90
   5  -6   0  235.48    6.30
   5  -6   0  232.98    5.60
  -5  -6   0  239.88    5.70
   5  -6   0  239.08    6.10
   5  -6   0  229.48    6.00
  -5  -6   0  251.77   10.10
   5  -6   0  243.18    6.30
   5   6   0  244.08    6.30
  -5   6   0  236.38    5.80
   5   6   0  237.78    6.20
  -5   6   0  229.58   10.20
   5   6   0  234.98    9.90
   5   6   0  245.78    6.00
   5   6   0  235.98    6.00
  -5   6   0  243.28    5.90
   5   6   0  236.88    5.60
   6  -6   0  235.58   10.60
   6  -6   0  227.78    6.00
  -6  -6   0  220.38    9.90
  -6  -6   0  236.18    5.40
   6  -6   0  244.88    7.20
  -6  -6   0  237.08    5.40
   6  -6   0  237.38    6.10
   6   6   0  241.68    6.00
   6   6   0  244.78   11.10
   6   6   0  232.08    6.00
  -6   6   0  236.18    5.90
  -6   6   0  243.18    5.70
   6   6   0  244.18    6.30
  -6   6   0  223.18   10.50
   6   6   0  226.58    5.60
   7  -6   0   11.90    1.20
  -7  -6   0   12.30    3.70
   7  -6   0   12.70    1.50
   7  -6   0    9.30    1.10
   7  -6   0   14.20    4.10
   7   6   0   13.90    3.60
   7   6   0   13.50    1.40
  -7   6   0   13.30    4.10
  -7   6   0   10.70    0.70
   7   6   0   11.80    1.10
   7   6   0   10.40    0.80
   7   6   0   11.60    1.10
  -7   6   0   11.80    0.80
   8  -6   0   20.70    1.40
  -8  -6   0   20.80    4.40
   8  -6   0   19.70    1.80
   8  -6   0   18.60    1.80
   8   6   0   20.20    1.30
   8   6   0   18.30    1.50
   8   6   0   22.70    4.30
   8   6   0   18.10    0.90
   9  -6   0    0.40    0.70
  -9  -6   0   -0.20    4.50
   9  -6   0    0.40    0.90
   9  -6   0   -0.50    1.50
   9   6   0   -0.10    0.60
   9   6   0   -0.20    0.70
   0  -7   0   -0.60    0.40
   0  -7   0   -0.20    0.60
   0  -7   0   -0.60    0.40
   0  -7   0   -1.40    0.50
   0  -7   0   -2.00    2.10
   0  -7   0   -1.00    0.50
   0   7   0   -0.90    2.30
   0   7   0   -1.40    0.60
   0   7   0   -0.10    0.50
   0   7   0   -1.20    0.50
   1  -7   0   12.70    1.10
   1  -7   0   13.90    1.00
   1  -7   0   15.20    3.40
   1  -7   0   12.70    1.00
  -1  -7   0   12.60    1.10
  -1  -7   0   11.90    0.80
  -1  -7   0   12.30    1.10
   1  -7   0   12.40    1.20
  -1  -7   0   12.40    1.00
  -1  -7   0   13.10    3.30
  -1   7   0   13.90    1.20
  -1   7   0   12.00    1.10
  -1   7   0   12.50    3.30
   1   7   0   13.00    3.10
   1   7   0   12.10    1.10
  -1   7   0   11.30    1.10
   1   7   0   13.70    1.10
  -1   7   0   11.90    1.10
   1   7   0   12.40    1.10
   1   7   0   10.60    1.20
   2  -7   0    7.20    0.90
  -2  -7   0    8.60    0.70
   2  -7   0    8.40    0.90
   2  -7   0    8.90    1.00
  -2  -7   0    8.90    0.90
  -2  -7   0    7.50    0.70
   2  -7   0    9.20    0.90
   2  -7   0    7.10    3.20
  -2  -7   0    7.50    3.00
   2   7   0    8.80    1.10
  -2   7   0    1.30    2.70
   2   7   0    7.70    0.80
  -2   7   0    5.70    0.80
   2   7   0    7.00    0.90
   2   7   0    6.20    0.90
  -2   7   0    7.80    0.90
  -2   7   0    6.50    0.70
   2   7   0    5.70    2.50
   3  -7   0   19.00    1.10
   3  -7   0   18.00    1.20
   3  -7   0   18.10    1.40
   3  -7   0   17.90    4.60
  -3  -7   0   18.60    1.10
  -3  -7   0   16.80    1.20
   3  -7   0   18.20    1.30
  -3  -7   0   19.20    3.50
  -3  -7   0   19.10    0.90
   3  -7   0   20.10    1.40
  -3   7   0   17.20    4.70
   3   7   0   13.70    3.30
   3   7   0   18.80    1.40
   3   7   0   17.30    1.30
  -3   7   0   18.40    1.20
  -3   7   0   20.70    1.10
  -3   7   0   17.50    1.20
   3   7   0   19.50    1.30
   3   7   0   18.80    1.40
   4  -7   0   91.29    3.10
   4  -7   0   95.39    3.00
   4  -7   0   89.19    2.90
  -4  -7   0   88.59    2.60
   4  -7   0   90.79    7.00
   4  -7   0   91.09    3.10
   4  -7   0   88.39    2.60
  -4  -7   0   90.79    2.70
  -4   7   0   96.19    7.00
   4   7   0   93.99    3.10
  -4   7   0   97.49    2.80
   4   7   0   90.79    2.40
   4   7   0   89.59    3.00
   4   7   0   97.19    2.90
   4   7   0   93.69    6.40
  -4   7   0   92.39    2.80
  -4   7   0   96.69    2.70
   4   7   0   90.89    2.80
   5  -7   0    5.60    0.80
  -5  -7   0    5.40    0.60
   5  -7   0    5.00    1.00
  -5  -7   0    2.20    3.00
   5  -7   0    5.30    1.10
   5  -7   0    4.90    0.50
   5  -7   0    9.60    3.60
  -5  -7   0    4.30    0.60
   5   7   0    4.30    0.80
  -5   7   0    3.80    0.60
   5   7   0    3.30    1.30
   5   7   0    4.70    0.80
   5   7   0    5.30    3.20
  -5   7   0    5.00    0.70
  -5   7   0    4.00    3.40
   5   7   0    4.20    0.50
   6  -7   0    2.00    0.80
   6  -7   0    0.70    3.70
  -6  -7   0    0.70    0.40
  -6  -7   0    1.00    0.40
   6  -7   0    1.40    0.80
   6   7   0    5.70    3.50
  -6   7   0    1.00    0.50
   6   7   0    1.80    0.30
   6   7   0    1.90    0.70
   6   7   0    2.20    0.80
  -6   7   0    1.60    0.50
   7  -7   0    2.40    4.90
   7  -7   0    5.90    0.90
  -7  -7   0    2.30    3.90
   7  -7   0    5.10    1.00
   7  -7   0    5.70    1.10
   7   7   0    4.90    0.90
  -7   7   0    7.40    0.80
   7   7   0   -1.50    4.10
   7   7   0    5.80    0.60
   8  -7   0   41.70    2.00
   8  -7   0   41.40    2.30
   8  -7   0   41.10    2.40
  -8  -7   0   34.50    5.70
   8   7   0   42.30    1.90
   8   7   0   49.30    6.20
   8   7   0   39.40    2.20
   8   7   0   37.70    1.30
   0  -8   0    2.90    0.80
   0  -8   0    2.20    0.70
   0  -8   0    3.40    3.10
   0  -8   0    3.30    0.60
   0  -8   0    3.40    0.70
   0   8   0    3.80    0.80
   0   8   0    3.90    2.90
   0   8   0    2.90    0.70
   1  -8   0    0.00    3.20
  -1  -8   0    3.70    3.00
  -1  -8   0    1.30    0.70
   1  -8   0    0.80    0.70
   1  -8   0    1.00    0.60
  -1  -8   0    0.80    0.50
   1  -8   0    1.70    0.60
  -1  -8   0    1.60    0.70
  -1  -8   0    1.60    0.70
   1  -8   0    1.50    0.70
   1   8   0    5.30    3.10
  -1   8   0    2.50    3.10
   1   8   0    2.40    0.70
  -1   8   0    1.10    0.70
   1   8   0    2.00    0.70
  -1   8   0    0.50    0.70
   1   8   0    1.80    0.70
   2  -8   0  212.28    5.70
   2  -8   0  204.88    5.40
  -2  -8   0  208.58    5.20
  -2  -8   0  198.38   10.20
  -2  -8   0  207.98    5.40
  -2  -8   0  205.78    5.60
   2  -8   0  209.98   11.10
   2  -8   0  193.28    5.30
   2  -8   0  204.38    5.50
   2   8   0  205.48    5.50
  -2   8   0  207.58    5.40
   2   8   0  196.88   10.00
   2   8   0  217.68    5.70
  -2   8   0  166.38   14.80
  -2   8   0  210.08    5.40
   3  -8   0    0.40    0.70
  -3  -8   0   -0.20    0.40
  -3  -8   0    0.30    0.60
   3  -8   0    0.30    0.70
   3  -8   0   -2.70    3.20
   3  -8   0   -0.10    1.20
  -3  -8   0    0.00    3.30
  -3  -8   0    0.00    0.50
   3  -8   0   -0.20    0.40
   3   8   0   -0.60    1.30
  -3   8   0   -0.50    3.20
  -3   8   0    0.30    0.60
  -3   8   0    0.30    0.60
   3   8   0    0.80    0.70
   3   8   0    0.30    3.00
  -3   8   0   -0.20    0.40
   4  -8   0   40.30    1.60
   4  -8   0   46.30    2.20
  -4  -8   0   42.20    5.80
   4  -8   0   45.40    2.10
  -4  -8   0   42.80    1.70
   4  -8   0   49.50    2.20
  -4  -8   0   44.80    1.80
   4   8   0   47.50    2.00
   4   8   0   49.10    5.80
  -4   8   0   44.30    5.90
   4   8   0   46.20    2.20
  -4   8   0   46.90    1.90
  -4   8   0   46.30    1.70
  -5  -8   0   17.10    4.70
   5  -8   0   29.10    5.30
   5  -8   0   24.60    1.60
  -5  -8   0   24.00    1.20
   5  -8   0   22.30    1.10
   5  -8   0   21.10    1.70
   5  -8   0   22.80    1.80
  -5  -8   0   21.70    1.10
   5   8   0   22.00    4.60
  -5   8   0   23.30    1.30
   5   8   0   24.80    1.70
  -5   8   0   23.40    4.90
   5   8   0   24.00    1.70
  -5   8   0   23.80    1.40
  -6  -8   0   15.00    5.10
  -6  -8   0   13.70    0.90
   6  -8   0   13.50    1.50
   6  -8   0    8.80    5.00
   6  -8   0   15.20    1.70
   6  -8   0   15.00    1.50
   6   8   0   14.80    1.60
   6   8   0   15.50    1.40
   6   8   0    3.60    4.50
  -6   8   0   14.30    1.20
  -6   8   0   13.60    1.20
  -6   8   0   20.90    5.90
   7  -8   0   -0.40    0.80
   7  -8   0    0.10    0.70
   7  -8   0   -0.90    0.80
  -7  -8   0   -4.50    4.80
  -7   8   0    0.30    0.50
   7   8   0   10.70    5.20
   7   8   0    0.20    0.80
   7   8   0    0.00    0.70
  -7   8   0    0.40    0.50
   8  -8   0    0.80    0.90
   8  -8   0   -0.30    1.00
   8  -8   0   -0.60    0.70
  -8  -8   0  -10.20    6.50
   8   8   0   -3.80    6.30
   8   8   0   -0.80    0.80
   8   8   0    1.40    0.70
   0  -9   0   -1.20    0.60
   0  -9   0   -0.10    0.50
   0  -9   0   -1.90    3.80
   0  -9   0   -1.20    0.60
   0   9   0   -2.60    3.40
   0   9   0   -0.30    0.60
   0   9   0   -0.30    0.70
   1  -9   0   16.10    1.20
   1  -9   0    7.20    4.40
  -1  -9   0   13.90    1.80
   1  -9   0   14.60    1.50
  -1  -9   0   15.00    1.00
  -1  -9   0   14.60    4.40
   1  -9   0   12.70    1.40
   1  -9   0   11.50    1.70
  -1   9   0   13.10    1.30
   1   9   0   10.20    4.20
  -1   9   0   13.60    1.30
  -1   9   0   15.50    5.30
   1   9   0   15.40    1.30
   1   9   0   16.60    1.60
   2  -9   0   63.59    2.40
   2  -9   0   64.69    2.60
  -2  -9   0   68.29    2.70
   2  -9   0   66.09    2.50
   2  -9   0   69.99    7.80
   2  -9   0   59.29    2.30
  -2  -9   0   60.89    2.00
  -2  -9   0   57.69    6.90
   2   9   0   63.89    2.50
  -2   9   0   61.59    2.40
  -2   9   0   76.69    7.50
  -2   9   0   62.19    2.40
   2   9   0   66.09    2.60
   2   9   0   70.79    7.90
  -3  -9   0   32.00    1.60
  -3  -9   0   32.60    1.30
   3  -9   0   29.30    1.80
   3  -9   0   32.40    2.00
   3  -9   0   33.50    1.90
   3  -9   0   32.80    1.60
  -3  -9   0   28.50    9.40
   3   9   0   34.00    2.00
   3   9   0   32.90    5.50
   3   9   0   31.30    1.80
  -3   9   0   33.40    1.70
  -3   9   0   31.90    1.60
  -3   9   0   36.40    6.10
  -4  -9   0    4.60    0.70
   4  -9   0   11.00    5.20
   4  -9   0    7.60    1.10
  -4  -9   0    9.30    5.00
   4  -9   0    6.30    0.70
  -4  -9   0    5.80    0.80
   4  -9   0    6.60    1.00
   4  -9   0    7.90    1.20
  -4   9   0    5.90    0.90
  -4   9   0    6.50    0.80
   4   9   0    7.90    1.10
   4   9   0    6.70    1.10
  -4   9   0    4.10    5.30
   4   9   0   14.60    4.80
   5  -9   0    2.80    5.30
   5  -9   0    2.60    0.50
   5  -9   0    2.70    1.00
   5  -9   0    2.00    0.90
   5  -9   0    2.10    0.90
  -5  -9   0    1.80    0.60
  -5  -9   0    1.90    0.60
  -5   9   0    2.50    0.70
   5   9   0    1.90    0.90
   5   9   0   -3.10    4.40
   5   9   0    1.70    0.80
  -5   9   0    1.30    5.70
  -6  -9   0    8.60    5.90
   6  -9   0    3.30    0.90
   6  -9   0    2.80    1.00
   6  -9   0    2.20    0.90
  -6  -9   0    3.10    0.60
  -6  -9   0    2.60    0.50
   6   9   0    1.90    5.70
   6   9   0    3.90    0.90
  -6   9   0    3.60    1.20
   6   9   0    3.20    1.00
   7  -9   0   19.00    2.20
   7  -9   0   19.30    1.90
   7  -9   0   16.30    1.90
  -7   9   0   19.00    1.20
   7   9   0   19.20    1.60
   7   9   0   19.10    2.00
   0 -10   0   13.20    5.50
   0 -10   0   17.00    1.50
   0 -10   0   14.90    1.20
   0  10   0   14.60    1.50
   0  10   0   15.10    1.50
  -1 -10   0   39.40    2.00
   1 -10   0   37.70    1.80
   1 -10   0   42.30    2.10
   1 -10   0   32.30    6.90
  -1 -10   0   28.10    6.50
  -1 -10   0   39.90    1.60
   1 -10   0   39.00    2.20
  -1  10   0   41.90    2.00
  -1  10   0   40.40    2.00
  -1  10   0   37.00    6.80
   1  10   0   32.60    6.30
   1  10   0   41.80    2.10
   1  10   0   36.90    2.10
  -2 -10   0   13.80    1.40
   2 -10   0   13.20    1.50
   2 -10   0   15.00    1.50
  -2 -10   0   13.50    1.00
  -2 -10   0    8.40    6.00
   2  10   0   15.70    6.40
  -2  10   0   15.70    1.50
  -2  10   0    6.20    5.40
   2  10   0   10.50    1.30
   2  10   0   15.90    1.60
  -2  10   0   14.40    1.40
   3 -10   0   37.00    2.00
  -3 -10   0   43.00    6.80
  -3 -10   0   33.70    1.80
   3 -10   0   31.00    2.20
   3 -10   0   31.20    1.90
   3 -10   0   29.60    7.00
   3  10   0   33.70    2.10
  -3  10   0   31.20    7.00
  -3  10   0   33.50    1.80
   3  10   0   24.50    6.30
  -3  10   0   33.40    1.90
   3  10   0   33.40    1.90
   4 -10   0    4.70    0.90
   4 -10   0    4.00    6.90
   4 -10   0    2.30    1.00
   4 -10   0    4.50    1.10
  -4 -10   0    4.10    6.00
   4 -10   0    5.10    1.00
  -4 -10   0    4.10    0.80
  -4  10   0   18.30    6.50
   4  10   0    4.60    1.00
   4  10   0   17.00    6.10
  -4  10   0    4.50    0.90
  -4  10   0    4.40    0.80
   5 -10   0   96.39    3.70
  -5 -10   0   75.99    8.80
   5 -10   0   87.89    3.40
  -5  10   0   90.89    3.00
   5  10   0   76.99    9.60
   5  10   0   88.79    3.30
   0 -11   0    0.00    0.60
   0 -11   0   -0.10    0.80
   0 -11   0    2.60    6.80
   0  11   0   -0.90    0.80
   0  11   0    0.70    0.80
   0  11   0    7.40    6.80
  -1 -11   0   -3.40    6.90
  -1 -11   0    3.00    0.70
   1 -11   0    2.90    0.80
   1 -11   0    2.70    1.00
  -1 -11   0    2.90    0.90
   1 -11   0    2.80    1.00
   1 -11   0    7.20    8.60
  -1  11   0    3.90    1.00
   1  11   0    3.20    1.00
  -1  11   0    3.20    1.00
  -1  11   0    3.10    7.20
   1  11   0    4.70    1.20
  -2 -11   0    9.50    8.00
  -2 -11   0   14.40    1.50
   2 -11   0   15.00    2.00
   2 -11   0   14.00    1.40
  -2 -11   0   15.10    1.00
   2 -11   0   11.20    1.70
   2 -11   0    0.40    8.30
   2  11   0   15.20    7.30
  -2  11   0   14.90    1.60
   2  11   0   14.70    1.70
  -2  11   0    9.10    9.10
   2  11   0   13.40    1.50
  -2  11   0   10.70    1.20
  -3 -11   0    0.60    8.10
   3 -11   0   11.00    1.30
  -3 -11   0    8.40    1.00
   3 -11   0    7.40    1.30
   3 -11   0    7.70    1.30
   3 -11   0   13.20    8.50
   3  11   0   13.10    7.40
  -3  11   0    6.50    1.10
   3  11   0    7.00    1.50
  -3  11   0   11.20    8.50
  -4 -11   0    5.00    0.90
   4 -11   0    7.50    1.20
   4 -11   0    6.80    1.10
   4 -11   0    5.30    1.20
   4  11   0    6.20    1.30
  -4  11   0    5.50    0.90
  -4  11   0    5.80    1.00
   4  11   0    5.80    1.10
  11   0  -1    1.70    0.50
  11   0  -1   -0.70    0.90
  10   0  -1    1.00    0.40
  10   0  -1    0.00    0.80
  10   0  -1    0.30    0.50
   9   0  -1   10.10    0.60
   9   0  -1   13.30    1.30
   9   0  -1    9.50    0.80
   8   0  -1   -0.10    0.40
   8   0  -1    0.20    0.60
  -8   0   1    1.00    1.10
  -8   0   1    0.40    1.00
   8   0  -1   -0.30    0.30
   7   0  -1  263.87    6.40
   7   0  -1  275.57    6.40
  -7   0   1  281.87    7.50
   7   0  -1  279.37    6.90
   7   0  -1  270.77    6.40
  -7   0   1  271.87    7.50
   6   0  -1   -0.40    0.50
  -6   0   1   -0.30    0.80
   6   0  -1   -0.50    0.30
  -6   0   1    0.30    0.90
   6   0  -1   -0.20    0.20
   6   0  -1    0.10    0.30
   5   0  -1  118.89    2.90
  -5   0   1  122.29    3.90
  -5   0   1  117.89    3.80
   5   0  -1  121.29    3.20
   5   0  -1  120.19    2.80
   5   0  -1  120.79    2.80
  -4   0   1    0.90    0.60
  -4   0   1    0.80    0.60
   4   0  -1    0.30    0.30
   4   0  -1    0.00    0.20
  -3   0   1  624.54   14.60
  -3   0   1  635.24   14.60
  -2   0   1    3.30    0.40
  -2   0   1    2.50    0.30
   2   0   1    1.40    0.20
   2   0   1    0.80    0.20
   2   0   1    0.90    0.10
  -2   0  -1    1.30    0.20
  -2   0  -1    1.10    0.70
  -2   0  -1    1.00    0.20
  -2   0  -1    1.30    0.60
  -3   0  -1 3954.30   86.29
  -3   0  -1 3682.43   86.19
  -4   0  -1    0.40    0.90
   4   0   1    0.10    0.20
  -4   0  -1    1.20    1.00
   4   0   1    0.20    0.40
   4   0   1    0.50    0.30
  -4   0  -1    0.30    0.20
   4   0   1    0.70    0.30
   5   0   1   87.59    2.30
   5   0   1   86.89    2.20
   5   0   1   88.59    2.60
  -5   0  -1   83.59    3.90
   5   0   1   86.29    2.20
  -5   0  -1   90.69    4.00
   6   0   1   -0.20    0.30
  -6   0  -1   -1.80    2.20
   6   0   1   -0.20    0.50
   6   0   1   -0.10    0.20
  -6   0  -1    1.30    1.30
   6   0   1   -0.30    0.30
   7   0   1    4.10    0.50
   7   0   1    4.60    0.50
  -7   0  -1    4.10    1.70
  -7   0  -1    0.10    1.60
   7   0   1    5.00    0.90
   7   0   1    3.40    0.50
   8   0   1   -0.10    0.40
  -8   0  -1   -0.10    1.90
   8   0   1    0.50    0.70
   8   0   1    0.70    0.50
  -8   0  -1    0.70    1.90
   9   0   1  104.69    3.50
   9   0   1   92.99    2.80
   9   0   1  102.29    2.90
  -9   0  -1   99.39    5.20
  -9   0  -1   93.99    5.10
  10   0   1   -0.20    0.50
  10   0   1    0.40    0.50
  10   0   1   -0.50    0.90
  11  -1  -1   14.50    1.00
  11   1  -1   11.80    1.00
  11   1  -1   15.00    1.80
  10  -1  -1    1.80    0.50
  10  -1  -1    1.70    0.50
  10  -1  -1    1.90    0.90
  10   1  -1    1.70    0.50
  10   1  -1    1.80    1.00
  10   1  -1    1.80    0.50
  10   1  -1    1.40    0.70
   9  -1  -1   27.50    1.80
   9  -1  -1   25.50    1.10
   9  -1  -1   25.50    1.10
   9   1  -1   27.90    1.80
   9   1  -1   26.00    1.10
   8  -1  -1   40.30    1.90
  -8  -1   1   39.30    1.90
   8  -1  -1   40.60    1.40
  -8  -1   1   42.90    1.90
   8  -1  -1   40.90    1.40
   8   1  -1   40.90    2.00
  -8   1   1   39.40    2.70
   8   1  -1   41.10    1.70
   8   1  -1   41.50    1.40
   7  -1  -1   26.70    1.00
  -7  -1   1   29.60    2.00
   7  -1  -1   27.90    0.80
  -7  -1   1   26.70    2.10
   7  -1  -1   28.10    1.50
   7  -1  -1   27.40    1.00
   7   1  -1   26.80    1.50
   7   1  -1   26.70    1.00
  -7   1   1   28.20    2.40
   7   1  -1   27.20    1.10
   7   1  -1   27.20    1.00
  -7   1   1   27.30    2.30
   6  -1  -1  407.76    9.50
  -6  -1   1  403.56   10.20
   6  -1  -1  379.66    9.00
   6  -1  -1  396.36    8.90
   6  -1  -1  392.06    9.00
  -6  -1   1  393.46   10.20
   6   1  -1  390.66    9.20
   6   1  -1  384.36    9.00
   6   1  -1  401.96    9.00
  -6   1   1  402.86   10.60
  -6   1   1  384.16   10.60
   5  -1  -1   15.70    0.60
   5  -1  -1   16.00    0.60
   5  -1  -1   15.40    1.00
  -5  -1   1   15.70    1.40
   5  -1  -1   14.60    0.60
   5   1  -1   16.40    0.60
  -5   1   1   16.80    1.70
   5   1  -1   17.70    0.80
   5   1  -1   15.70    0.60
   4  -1  -1  160.28    4.10
   4  -1  -1  162.88    3.80
   4  -1  -1  165.78    3.80
   4  -1  -1  161.58    3.80
  -4  -1   1  163.78    4.70
   4  -1  -1  166.58    5.00
   4   1  -1  163.78    3.80
   4   1  -1  166.38    3.80
   4   1  -1  166.18    4.00
  -4   1   1  167.78    5.00
   3  -1  -1  225.98    5.10
   3  -1  -1  229.08    5.10
  -3  -1   1  227.58    5.90
  -3  -1   1  219.08    5.30
   3  -1  -1  234.38    6.20
   3  -1  -1  229.68    5.30
   3   1  -1  224.78    5.10
   3   1  -1  222.48    5.90
   3   1  -1  217.28    5.30
  -3   1   1  221.38    5.30
  -3   1   1  229.38    6.20
   2  -1  -1    5.80    0.30
   2  -1  -1    7.40    0.40
   2  -1  -1    6.30    0.80
  -2  -1   1    6.50    0.40
  -2  -1   1    8.80    0.80
   2   1  -1    5.90    0.40
  -2   1   1    5.80    0.30
  -2   1   1    5.40    0.90
   2   1  -1    6.60    0.30
   2   1  -1    6.90    0.20
  -2   1   1    6.10    0.20
  -2   1   1    7.00    0.40
   2   1  -1    7.30    0.70
   1  -1  -1  340.67    8.30
   1   1  -1  326.57    8.20
   0  -1  -1    0.00    0.10
   0  -1   1    0.00    0.10
   0  -1   1    0.20    0.30
   0  -1  -1    0.00    0.10
   0  -1  -1   -0.10    0.20
   0  -1   1    0.00    0.10
   0   1   1    0.10    0.10
   0   1  -1    0.00    0.10
   0   1   1    0.00    0.10
   1  -1   1  353.66    8.90
  -1   1  -1  337.57    8.90
   1   1   1  346.87    8.80
  -2  -1  -1 1183.98   28.70
   2  -1   1 1252.07   29.10
   2   1   1 1227.68   28.80
  -2   1  -1 1267.67   29.10
   3  -1   1  285.27    6.50
   3  -1   1  286.37    8.20
   3  -1   1  282.77    6.50
  -3  -1  -1  287.17    6.40
  -3  -1  -1  283.27    6.60
  -3  -1  -1  282.67    8.00
   3  -1   1  279.47    6.70
   3   1   1  280.77    6.50
   3   1   1  287.97    6.60
   3   1   1  285.57    6.50
  -3   1  -1  285.47    6.50
   3   1   1  288.17    8.00
  -3   1  -1  295.87    8.20
  -3   1  -1  279.37    6.50
  -4  -1  -1  108.99    4.20
  -4  -1  -1  105.69    2.70
   4  -1   1  107.19    3.00
   4  -1   1  106.39    2.60
   4  -1   1  102.39    4.30
   4  -1   1  108.19    2.70
   4   1   1  105.29    2.70
  -4   1  -1  108.39    2.50
  -4   1  -1  109.59    2.50
   4   1   1  107.99    2.60
  -4   1  -1  108.69    4.40
   4   1   1  105.59    2.60
   5  -1   1  259.47    6.00
  -5  -1  -1  253.27    6.00
  -5  -1  -1  246.78    7.90
  -5  -1  -1  261.77    8.00
   5  -1   1  265.07    6.40
   5  -1   1  249.28    6.00
   5   1   1  258.97    6.00
   5   1   1  256.27    6.00
  -5   1  -1  255.07    8.10
   5   1   1  250.27    6.00
  -6  -1  -1   60.79    3.50
   6  -1   1   57.09    1.70
  -6  -1  -1   54.89    1.60
   6  -1   1   55.79    2.10
   6  -1   1   53.79    1.70
   6   1   1   56.49    1.60
  -6   1  -1   55.99    4.20
   6   1   1   56.09    1.70
   6   1   1   56.49    1.60
  -6   1  -1   57.59    3.50
  -7  -1  -1    8.40    1.90
   7  -1   1    6.50    0.70
   7  -1   1    5.80    0.80
  -7  -1  -1    7.50    1.90
   7   1   1    6.80    0.70
   7   1   1    7.20    0.70
   7   1   1    8.60    1.00
   7   1   1    8.20    0.70
  -7   1  -1    9.70    2.10
  -7   1  -1    7.30    2.10
   8  -1   1   36.60    1.90
  -8  -1  -1   33.70    3.60
   8  -1   1   33.20    1.40
   8  -1   1   33.40    1.30
  -8  -1  -1   31.10    3.50
   8   1   1   33.10    1.40
  -8   1  -1   36.00    3.80
   8   1   1   36.10    1.90
   8   1   1   33.40    1.30
   8   1   1   34.10    1.20
  -8   1  -1   35.40    3.90
   9  -1   1    4.80    1.00
  -9  -1  -1    7.00    2.40
   9  -1   1    4.40    0.70
  -9  -1  -1    6.00    2.40
   9  -1   1    5.20    0.70
   9   1   1    5.30    0.60
  -9   1  -1    6.50    2.60
   9   1   1    6.20    1.10
   9   1   1    6.00    0.70
  -9   1  -1    2.20    2.40
   9   1   1    5.80    0.60
  10  -1   1   36.00    2.30
  10  -1   1   35.70    1.70
  10  -1   1   36.60    1.60
 -10   1  -1   32.00    3.40
  10   1   1   36.70    1.60
  10   1   1   36.10    2.20
  10   1   1   35.80    1.50
  11  -2  -1   26.30    3.20
  11  -2  -1   20.10    2.50
  11   2  -1   24.20    1.10
  10  -2  -1    0.70    0.50
  10  -2  -1    0.70    0.70
  10  -2  -1    0.50    0.80
  10   2  -1    0.50    0.50
  10   2  -1    0.10    0.80
  10   2  -1    1.30    0.40
  10   2  -1    0.90    0.50
   9  -2  -1    5.70    1.10
   9  -2  -1    5.00    0.60
   9  -2  -1    4.50    0.60
  -9   2   1    3.70    2.00
   9   2  -1    4.60    0.70
   9   2  -1    4.50    0.60
   9   2  -1    4.90    0.50
   9   2  -1    3.50    0.50
   9   2  -1    6.10    1.10
  -8  -2   1   40.70    2.50
  -8  -2   1   40.90    2.40
   8  -2  -1   39.30    1.40
   8  -2  -1   41.00    1.50
   8  -2  -1   42.10    2.00
  -8   2   1   39.40    3.30
   8   2  -1   40.20    1.50
   8   2  -1   38.70    1.30
  -8   2   1   37.10    3.40
   8   2  -1   38.80    1.40
  -7  -2   1  250.77    7.40
   7  -2  -1  249.08    6.50
  -7  -2   1  251.37    7.40
   7  -2  -1  246.58    6.00
   7  -2  -1  257.97    6.00
   7   2  -1  250.97    5.90
   7   2  -1  251.67    6.20
  -7   2   1  254.87    8.20
   7   2  -1  249.48    5.90
  -7   2   1  250.07    8.10
   6  -2  -1   91.59    4.30
  -6  -2   1   94.09    3.90
   6  -2  -1   90.09    2.40
   6  -2  -1   91.89    2.80
   6  -2  -1   90.69    2.40
  -6  -2   1   95.79    3.90
   6   2  -1   89.69    2.30
   6   2  -1   93.89    2.80
   6   2  -1   91.19    2.40
   5  -2  -1  131.29    3.20
   5  -2  -1  129.29    3.00
   5  -2  -1  133.69    5.00
   5  -2  -1  131.09    3.20
  -5  -2   1  127.89    3.30
   5  -2  -1  129.69    3.50
   5  -2  -1  126.29    3.00
  -5  -2   1  127.59    4.60
   5   2  -1  129.79    3.10
   5   2  -1  129.69    4.60
   5   2  -1  132.09    3.40
  -5   2   1  126.99    5.00
   5   2  -1  129.09    3.10
   4  -2  -1    0.40    0.20
   4  -2  -1    0.30    0.20
   4  -2  -1   -0.20    0.80
   4  -2  -1   -0.20    0.20
  -4  -2   1   -0.20    0.30
   4  -2  -1    0.10    0.40
   4   2  -1    0.30    0.20
   4   2  -1   -0.10    0.20
   4   2  -1    0.60    0.80
  -4   2   1    0.00    0.90
   4   2  -1   -0.20    0.30
  -3  -2   1  885.81   21.40
   3  -2  -1  903.21   21.80
  -3   2   1  890.51   21.80
   3   2  -1  884.21   21.40
  -2  -2   1 1271.67   29.60
   2  -2  -1 1258.57   29.90
   2   2  -1 1269.97   29.60
  -2   2   1 1256.77   29.90
   1  -2  -1  710.13   17.40
  -1   2   1  703.23   17.30
   1   2  -1  695.33   17.20
   0  -2   1   36.80    1.00
   0  -2   1   35.60    1.00
   0  -2   1   36.10    1.10
   0  -2   1   38.70    2.10
   0  -2   1   35.60    1.00
   0  -2  -1   36.70    1.00
   0  -2  -1   35.40    1.00
   0  -2  -1   37.00    2.10
   0  -2  -1   37.10    1.10
   0  -2  -1   35.10    1.00
   0   2   1   36.60    1.00
   0   2  -1   35.00    1.00
   0   2   1   35.10    1.00
   0   2   1   36.10    1.00
   0   2   1   38.20    2.10
   0   2  -1   40.80    1.10
   0   2   1   35.60    1.10
   0   2  -1   35.90    2.00
   0   2  -1   34.90    1.00
   0   2  -1   37.30    1.00
   0   2   1   36.60    1.00
   1  -2   1  562.34   14.30
  -1  -2  -1  562.14   14.20
   1   2   1  556.24   14.20
  -1   2  -1  551.94   14.20
   2  -2   1 1280.77   30.40
   2   2   1 1239.88   30.20
  -2   2  -1 1297.97   30.50
   3  -2   1 2220.48   51.59
  -3  -2  -1 2209.68   51.29
   3   2   1 2208.78   51.29
  -3   2  -1 2210.58   51.59
  -4  -2  -1  897.81   22.00
   4  -2   1  904.31   20.10
   4  -2   1  894.81   22.30
  -4  -2  -1  872.01   19.90
   4  -2   1  841.62   19.80
   4   2   1  881.91   22.00
  -4   2  -1  882.61   22.30
  -4   2  -1  871.91   20.00
   4   2   1  874.31   19.80
   4   2   1  867.11   19.80
   5  -2   1  179.88    4.40
   5  -2   1  184.58    4.40
  -5  -2  -1  178.28    7.40
  -5  -2  -1  175.68    4.50
   5  -2   1  185.68    6.80
   5  -2   1  181.58    4.80
  -5   2  -1  183.38    4.20
   5   2   1  189.98    6.80
  -5   2  -1  177.38    6.80
   5   2   1  185.48    4.40
   5   2   1  186.68    4.50
  -5   2  -1  187.78    4.20
   5   2   1  184.98    4.60
   5   2   1  178.08    4.40
   6  -2   1  100.59    5.10
   6  -2   1  101.99    3.10
  -6  -2  -1  108.49    4.90
  -6  -2  -1  105.39    4.80
   6  -2   1   97.69    2.80
   6  -2   1   97.89    2.70
   6   2   1  104.09    2.70
   6   2   1   94.29    2.80
   6   2   1  102.69    3.00
  -6   2  -1  108.19    5.20
  -7  -2  -1    2.10    1.60
   7  -2   1    0.70    0.50
   7  -2   1    1.60    0.80
   7  -2   1    0.10    0.50
  -7  -2  -1    4.70    2.00
  -7  -2  -1    1.00    0.40
  -7   2  -1    1.70    1.90
   7   2   1    2.00    0.40
   7   2   1    0.30    0.60
  -7   2  -1    0.40    1.80
   7   2   1    1.80    0.50
   7   2   1    1.50    0.70
  -8  -2  -1   -0.50    2.00
   8  -2   1   -0.20    1.00
   8  -2   1   -0.10    0.50
  -8  -2  -1    0.50    2.10
   8  -2   1   -0.30    0.40
   8   2   1   -0.40    0.40
   8   2   1    0.20    0.50
  -8   2  -1    0.50    2.30
   8   2   1    0.80    0.50
   8   2   1    1.20    0.70
  -8   2  -1    0.30    2.30
   9  -2   1    4.40    1.00
   9  -2   1    5.10    0.70
   9  -2   1    5.00    1.00
  -9  -2  -1    7.00    2.50
  -9  -2  -1    3.10    2.60
   9   2   1    5.30    0.70
   9   2   1    5.70    0.70
   9   2   1    5.30    0.60
  -9   2  -1    2.10    2.70
   9   2   1    5.20    1.00
  10  -2   1    2.80    1.10
  10  -2   1    0.00    0.60
  10   2   1    1.60    0.50
  10   2   1    3.10    1.10
 -10   2  -1   -1.70    3.30
  10   2   1    1.70    0.60
  10   2   1    2.10    0.60
  10  -3  -1    0.20    0.60
  10  -3  -1   -0.40    0.80
  10  -3  -1   -0.20    0.90
  10   3  -1    0.80    0.80
  10   3  -1    0.80    0.50
  10   3  -1    0.20    0.50
   9  -3  -1    2.20    0.60
   9  -3  -1    0.90    0.80
   9  -3  -1    2.40    0.70
   9   3  -1    2.20    0.50
   9   3  -1    1.90    0.60
   9   3  -1    2.20    0.50
  -9   3   1    1.20    2.60
   9   3  -1    2.10    0.60
  -9   3   1    1.90    2.60
   8  -3  -1  266.27    6.30
   8  -3  -1  257.77    6.30
  -8  -3   1  267.57    8.10
   8  -3  -1  231.78    7.30
   8   3  -1  267.67    6.20
   8   3  -1  259.87    6.20
   8   3  -1  254.37    6.40
   8   3  -1  267.57    6.50
  -8   3   1  255.07    9.10
  -7  -3   1  214.18    7.10
   7  -3  -1  207.78    5.60
   7  -3  -1  200.08    5.10
   7  -3  -1  220.88    8.00
   7  -3  -1  208.88    5.20
   7   3  -1  213.58    5.10
   7   3  -1  212.68    5.40
   7   3  -1  203.18    5.20
   7   3  -1  207.78    5.10
  -7   3   1  209.38    7.80
   6  -3  -1    8.80    2.10
  -6  -3   1   13.10    1.90
   6  -3  -1   12.80    0.80
   6  -3  -1   11.40    0.80
   6  -3  -1   10.40    1.10
  -6  -3   1    9.80    0.90
   6   3  -1   10.50    0.70
  -6   3   1   12.50    2.20
   6   3  -1   11.60    0.80
   6   3  -1   11.90    0.70
   6   3  -1   10.00    1.00
   6   3  -1   12.30    1.90
   5  -3  -1   51.19    3.50
  -5  -3   1   49.90    1.70
   5  -3  -1   49.90    1.60
   5  -3  -1   50.39    1.50
   5  -3  -1   51.09    1.90
   5  -3  -1   51.29    1.20
  -5  -3   1   49.70    3.10
   5   3  -1   51.69    1.80
   5   3  -1   51.69    1.50
   5   3  -1   49.99    3.20
   5   3  -1   50.89    1.50
  -5   3   1   51.19    3.40
  -5   3   1   50.09    1.30
   5   3  -1   51.09    1.50
  -5   3   1   53.29    1.30
  -5   3   1   50.29    1.80
   4  -3  -1  333.07    7.90
   4  -3  -1  330.97   10.30
  -4  -3   1  345.57    9.90
  -4  -3   1  339.97    7.60
   4  -3  -1  348.07    8.10
  -4  -3   1  372.16    8.70
   4  -3  -1  334.47    7.70
   4  -3  -1  324.47    7.80
   4   3  -1  370.36    8.90
   4   3  -1  330.97    7.80
  -4   3   1  335.77    7.70
  -4   3   1  332.07    7.70
   4   3  -1  335.47    7.80
   4   3  -1  335.17    9.90
   4   3  -1  333.17    7.80
  -4   3   1  340.67    8.10
  -4   3   1  319.17   10.20
   3  -3  -1    0.50    0.20
  -3  -3   1    0.70    0.40
   3  -3  -1    0.00    0.30
   3  -3  -1    0.50    0.30
  -3  -3   1   -0.10    0.90
  -3  -3   1    0.20    0.20
   3  -3  -1   -0.10    0.30
   3  -3  -1    2.60    1.20
  -3  -3   1    0.20    0.20
   3   3  -1    0.00    0.30
   3   3  -1    0.80    1.00
  -3   3   1   -0.10    0.30
   3   3  -1    0.00    0.40
  -3   3   1   -0.30    0.30
  -3   3   1    0.00    0.30
   3   3  -1    0.00    0.20
  -3   3   1    0.60    1.10
   2  -3  -1  267.17    6.20
   2  -3  -1  260.77    6.10
  -2  -3   1  260.97    6.00
  -2  -3   1  256.47    6.10
   2  -3  -1  261.97    6.10
  -2  -3   1  265.07    5.90
   2  -3  -1  258.47    8.20
   2  -3  -1  263.67    6.20
  -2  -3   1  264.17    6.00
   2  -3  -1  254.77    6.00
   2   3  -1  257.87    6.10
   2   3  -1  257.87    5.90
   2   3  -1  264.57    6.00
   2   3  -1  250.47    7.90
   2   3  -1  259.27    6.00
  -2   3   1  253.77    6.00
  -2   3   1  262.37    8.20
  -2   3   1  256.87    6.00
  -2   3   1  249.28    6.10
   2   3  -1  264.07    6.20
  -2   3   1  258.37    6.00
  -1  -3   1  311.67    7.60
   1  -3  -1  342.87   10.80
   1  -3  -1  333.07    7.60
   1  -3  -1  320.27    7.60
  -1  -3   1  330.27    7.70
  -1  -3   1  333.87    7.50
   1  -3  -1  316.67    7.60
   1  -3  -1  323.57    7.60
  -1  -3   1  340.87    7.70
  -1  -3   1  330.27    7.60
  -1  -3   1  339.77    9.70
   1  -3  -1  321.47    7.70
  -1   3   1  320.17    7.60
  -1   3   1  339.47    9.80
   1   3  -1  334.67    7.60
  -1   3   1  326.57    7.60
  -1   3   1  336.97    7.70
   1   3  -1  334.27    9.70
   1   3  -1  338.97    7.70
   1   3  -1  327.77    7.60
  -1   3   1  336.97    7.60
   1   3  -1  323.77    7.70
   0  -3   1  292.67    6.60
   0  -3   1  295.17    8.70
   0  -3  -1  289.27    6.60
   0  -3   1  291.17    6.70
   0  -3  -1  287.67    6.70
   0  -3  -1  274.37    6.60
   0  -3  -1  281.57    6.60
   0  -3  -1  286.37    8.70
   0  -3   1  290.17    6.60
   0  -3   1  287.37    6.60
   0  -3   1  278.57    6.60
   0  -3  -1  284.37    6.70
   0   3  -1  280.07    6.70
   0   3  -1  282.57    6.60
   0   3  -1  293.17    8.70
   0   3  -1  280.57    6.60
   0   3   1  293.17    6.60
   0   3   1  288.37    6.60
   0   3   1  290.37    6.70
   0   3   1  290.97    8.70
   0   3   1  277.17    6.70
   0   3   1  286.37    6.60
   0   3  -1  277.67    6.60
   1  -3   1 1901.41   45.10
  -1  -3  -1 1897.21   45.00
   1   3   1 1839.02   44.90
  -1   3  -1 2000.60   48.70
   2  -3   1  742.73   18.90
  -2   3  -1  737.83   18.90
  -2   3  -1  689.93   16.30
   2   3   1  710.43   18.60
   3  -3   1    1.90    1.20
  -3  -3  -1    2.80    0.50
   3  -3   1    1.70    0.50
  -3  -3  -1    2.00    0.30
  -3  -3  -1    1.00    1.10
  -3  -3  -1    1.70    0.30
   3  -3   1    1.70    0.40
   3  -3   1    2.10    0.20
   3  -3   1    1.30    0.40
   3   3   1    1.40    1.10
  -3   3  -1    1.70    0.70
  -3   3  -1    1.90    0.20
   3   3   1    1.40    0.30
  -3   3  -1    1.20    1.10
   3   3   1    1.70    0.40
   3   3   1    1.20    0.40
   3   3   1    2.50    0.30
  -3   3  -1    1.60    0.30
  -3   3  -1    1.30    0.30
   4  -3   1   25.20    2.80
  -4  -3  -1   22.00    2.50
   4  -3   1   28.70    1.10
   4  -3   1   25.10    1.10
  -4  -3  -1   25.70    0.90
  -4  -3  -1   25.40    0.90
   4  -3   1   27.10    1.30
   4   3   1   26.80    1.00
  -4   3  -1   27.10    0.90
   4   3   1   26.40    1.00
  -4   3  -1   28.60    2.70
  -4   3  -1   24.90    1.20
   4   3   1   25.70    1.00
  -4   3  -1   27.80    1.00
   4   3   1   26.00    2.70
   5  -3   1  146.79    3.80
  -5  -3  -1  150.28    3.50
  -5  -3  -1  150.78    3.50
   5  -3   1  152.48    4.10
  -5  -3  -1  151.28    6.30
  -5  -3  -1  149.99    3.90
   5  -3   1  155.08    6.60
   5   3   1  154.38    4.00
  -5   3  -1  141.09    4.00
   5   3   1  151.38    3.80
  -5   3  -1  152.58    3.60
   5   3   1  150.48    3.80
  -5   3  -1  150.48    3.60
   5   3   1  160.18    6.40
  -5   3  -1  151.18    6.40
   6  -3   1    9.40    1.10
  -6  -3  -1    9.40    2.10
   6  -3   1    9.00    0.80
  -6  -3  -1   10.00    0.90
   6  -3   1   10.10    0.90
   6   3   1    8.30    2.10
   6   3   1    8.90    0.70
  -6   3  -1    7.70    2.20
  -6   3  -1    9.10    0.40
   6   3   1    8.00    0.90
   6   3   1    8.10    0.80
  -6   3  -1    9.10    0.40
   7  -3   1   70.69    2.10
  -7  -3  -1   61.99    2.10
   7  -3   1   65.19    2.50
   7  -3   1   63.79    2.10
  -7  -3  -1   60.79    4.30
   7   3   1   62.49    2.10
   7   3   1   64.89    2.20
   7   3   1   64.39    2.00
   7   3   1   69.69    2.00
  -7   3  -1   61.09    4.90
   8  -3   1    8.30    1.10
   8  -3   1    7.30    0.80
  -8  -3  -1   16.50    3.00
  -8  -3  -1    8.60    2.80
   8  -3   1    8.60    0.90
   8   3   1    8.30    1.00
   8   3   1    8.70    0.90
  -8   3  -1    6.80    2.90
  -8   3  -1    7.60    3.00
   8   3   1    8.50    0.90
   8   3   1    8.70    0.90
  -9  -3  -1   67.49    5.30
   9  -3   1   53.99    2.00
   9  -3   1   55.79    2.60
   9  -3   1   50.19    2.10
  -9  -3  -1   70.49    5.20
   9   3   1   55.49    1.90
   9   3   1   50.19    2.10
   9   3   1   56.89    2.00
   9   3   1   55.39    2.00
  10  -3   1    4.70    0.80
  10  -3   1    4.80    1.20
  10   3   1    4.90    1.10
 -10   3  -1   -1.80    3.90
  10   3   1    4.80    0.70
  10   3   1    5.70    0.70
  10  -4  -1    5.30    1.30
  10  -4  -1    8.80    1.30
  10  -4  -1    6.30    0.80
  10   4  -1    6.30    1.00
 -10   4   1    8.70    3.90
  10   4  -1    7.30    0.80
  10   4  -1    7.90    1.20
   9  -4  -1   28.10    1.40
   9  -4  -1   27.10    1.50
   9  -4  -1   27.70    1.90
   9  -4  -1   27.20    1.90
  -9  -4   1   27.60    2.80
  -9  -4   1   31.40    3.10
   9   4  -1   28.20    1.90
   9   4  -1   27.40    1.30
   9   4  -1   25.90    1.50
   9   4  -1   28.80    1.30
   8  -4  -1   39.80    2.10
   8  -4  -1   37.50    2.20
   8  -4  -1   42.30    1.60
   8  -4  -1   41.90    6.50
   8   4  -1   40.60    1.50
   8   4  -1   39.40    1.80
   8   4  -1   39.90    1.50
   8   4  -1   37.10    1.40
   7  -4  -1   36.00    1.50
   7  -4  -1   36.50    1.40
  -7  -4   1   33.60    3.60
  -7  -4   1   34.80    1.60
   7  -4  -1   37.60    1.90
   7   4  -1   30.20    3.30
   7   4  -1   36.10    1.40
  -7   4   1   39.10    4.20
   7   4  -1   36.30    1.80
   7   4  -1   34.30    1.40
   7   4  -1   36.40    1.70
  -6  -4   1  235.88    8.20
   6  -4  -1  231.38    6.00
  -6  -4   1  229.08    5.80
   6  -4  -1  218.18    5.60
   6  -4  -1  226.58    5.60
  -6   4   1  230.78    8.70
   6   4  -1  228.38    5.50
   6   4  -1  237.88    5.70
   6   4  -1  223.88    5.40
   6   4  -1  228.28    8.10
  -6   4   1  207.68    6.00
   6   4  -1  228.48    5.80
   5  -4  -1    7.50    2.20
  -5  -4   1    5.90    0.70
   5  -4  -1    5.80    0.60
  -5  -4   1    5.50    1.80
   5  -4  -1    6.50    0.70
   5  -4  -1    7.10    0.40
   5  -4  -1    6.70    0.80
   5   4  -1    7.60    0.50
   5   4  -1    6.10    0.60
  -5   4   1    5.90    0.50
   5   4  -1    6.40    0.70
  -5   4   1    3.90    3.30
  -5   4   1    6.30    0.50
   5   4  -1    7.10    0.80
  -5   4   1    5.00    0.60
   4  -4  -1    6.70    0.80
   4  -4  -1    5.70    0.50
  -4  -4   1    6.00    0.50
   4  -4  -1    8.00    0.80
  -4  -4   1    6.50    0.70
   4  -4  -1    6.50    0.60
   4  -4  -1   10.40    2.20
  -4  -4   1    5.90    0.50
  -4  -4   1    5.30    1.60
   4   4  -1    7.10    0.70
  -4   4   1    5.80    1.70
   4   4  -1    4.70    1.60
  -4   4   1    6.20    0.60
   4   4  -1    6.90    0.40
  -4   4   1    7.50    0.80
  -4   4   1    6.00    0.60
   4   4  -1    7.60    0.80
   4   4  -1    6.30    0.60
  -3  -4   1  720.33   16.00
   3  -4  -1  765.12   16.70
   3  -4  -1  728.53   19.50
   3  -4  -1  686.83   16.30
   3  -4  -1  683.63   16.30
   3  -4  -1  708.73   16.20
  -3  -4   1  705.93   16.30
   3  -4  -1  708.13   16.00
  -3  -4   1  711.43   16.00
  -3  -4   1  700.93   19.00
   3   4  -1  700.93   16.10
   3   4  -1  701.93   16.30
  -3   4   1  726.33   16.10
   3   4  -1  721.33   16.30
   3   4  -1  703.43   15.90
  -3   4   1  698.83   16.10
  -3   4   1  714.23   19.30
  -3   4   1  703.63   16.10
  -3   4   1  710.33   16.30
   3   4  -1  718.73   19.00
   2  -4  -1  452.15   10.00
   2  -4  -1  445.96   10.00
   2  -4  -1  438.66   10.00
  -2  -4   1  441.26   14.10
   2  -4  -1  423.16   12.90
  -2  -4   1  433.06   10.00
  -2  -4   1  440.96    9.80
  -2  -4   1  436.56    9.90
   2  -4  -1  454.05   10.20
   2  -4  -1  439.06   10.10
  -2   4   1  432.86   10.00
   2   4  -1  418.66   10.10
  -2   4   1  423.96   10.00
  -2   4   1  442.56   13.00
   2   4  -1  435.16    9.80
   2   4  -1  424.36   10.00
  -2   4   1  422.56   10.30
   2   4  -1  406.86   10.30
   2   4  -1  433.26   10.00
   2   4  -1  436.16   12.70
  -2   4   1  432.56   10.00
  -1  -4   1  807.42   18.60
   1  -4  -1  841.92   21.70
  -1  -4   1  822.72   21.50
   1   4  -1  783.92   18.50
   1   4  -1  828.72   18.60
  -1   4   1  817.12   21.60
  -1   4   1  833.32   18.70
   1   4  -1  832.32   21.50
   0  -4  -1   43.50    3.30
   0  -4   1   38.90    1.20
   0  -4   1   39.20    1.30
   0  -4   1   40.70    1.30
   0  -4  -1   41.30    1.40
   0  -4   1   38.50    1.40
   0  -4  -1   41.40    1.40
   0  -4   1   39.80    3.20
   0  -4  -1   40.60    1.30
   0  -4   1   39.00    1.30
   0  -4  -1   39.60    1.30
   0  -4  -1   39.90    1.40
   0   4  -1   39.00    3.10
   0   4   1   37.60    3.60
   0   4  -1   40.50    1.40
   0   4  -1   40.30    1.30
   0   4  -1   40.00    1.40
   0   4   1   40.40    1.40
   0   4   1   40.60    1.40
   0   4   1   40.80    1.30
   0   4   1   40.60    1.30
   0   4   1   41.30    1.30
   0   4  -1   39.10    1.30
  -1  -4  -1   10.00    0.80
   1  -4   1   10.70    0.80
  -1  -4  -1    8.40    1.80
   1  -4   1    7.30    1.90
   1  -4   1    7.60    0.60
   1  -4   1    7.30    0.70
   1  -4   1    6.70    0.70
  -1  -4  -1    7.10    0.60
  -1   4  -1    9.30    0.70
  -1   4  -1    9.60    0.70
   1   4   1    7.10    1.80
   1   4   1   11.00    0.70
   1   4   1   10.20    0.80
   1   4   1   10.80    0.80
  -1   4  -1   11.40    0.80
  -1   4  -1    5.10    1.70
   1   4   1    9.20    0.60
  -2  -4  -1   33.90    1.20
   2  -4   1   36.80    1.30
  -2  -4  -1   34.80    3.10
   2  -4   1   39.20    3.20
   2  -4   1   32.50    1.10
  -2  -4  -1   34.40    1.20
   2  -4   1   34.40    2.00
  -2  -4  -1   33.00    1.10
  -2  -4  -1   35.40    1.50
  -2   4  -1   35.00    1.20
  -2   4  -1   34.80    1.40
  -2   4  -1   35.20    1.10
  -2   4  -1   37.40    3.10
  -2   4  -1   32.80    1.20
   2   4   1   33.60    1.10
   2   4   1   31.90    1.10
   2   4   1   35.50    1.20
   2   4   1   31.90    2.90
   2   4   1   35.00    1.50
   3  -4   1   35.80    1.40
   3  -4   1   35.10    3.30
   3  -4   1   34.60    1.10
   3  -4   1   34.20    1.30
  -3  -4  -1   35.80    1.20
  -3  -4  -1   37.70    1.20
   3  -4   1   32.70    1.40
  -3  -4  -1   36.30    1.20
  -3  -4  -1   34.80    1.40
   3   4   1   33.60    3.30
  -3   4  -1   34.60    3.20
  -3   4  -1   36.00    1.10
  -3   4  -1   34.50    1.20
   3   4   1   34.90    1.40
   3   4   1   35.60    1.10
   3   4   1   35.40    1.40
  -3   4  -1   35.90    1.20
   3   4   1   35.60    1.30
  -3   4  -1   35.10    1.40
   4  -4   1  423.16   10.10
  -4  -4  -1  433.46   13.20
  -4  -4  -1  439.26   10.00
   4  -4   1  428.46   13.50
   4  -4   1  442.46   10.40
  -4  -4  -1  433.56   10.30
  -4  -4  -1  426.86   10.00
   4  -4   1  432.76   10.20
   4   4   1  431.86   13.20
  -4   4  -1  450.75   13.70
  -4   4  -1  436.06   10.40
   4   4   1  474.95   10.80
   4   4   1  428.46   10.00
  -4   4  -1  428.26   10.00
   4   4   1  429.26   10.10
   4   4   1  435.26   10.30
  -5  -4  -1   64.39    2.10
   5  -4   1   67.29    2.30
   5  -4   1   67.09    2.00
  -5  -4  -1   66.79    1.70
  -5  -4  -1   66.89    4.40
   5  -4   1   66.99    2.10
  -5  -4  -1   65.19    1.70
   5   4   1   67.29    2.00
  -5   4  -1   61.69    4.80
  -5   4  -1   67.99    1.90
   5   4   1   62.89    4.30
   5   4   1   65.99    2.20
  -5   4  -1   63.39    2.20
  -5   4  -1   64.99    1.90
   5   4   1   64.09    2.00
   5   4   1   64.19    1.90
   6  -4   1   53.99    1.90
   6  -4   1   52.19    2.10
   6  -4   1   50.89    1.80
  -6  -4  -1   54.69    4.40
  -6  -4  -1   47.40    1.90
   6   4   1   50.59    4.40
  -6   4  -1   56.79    4.60
  -6   4  -1   52.49    1.50
   6   4   1   49.10    1.70
   6   4   1   49.10    1.70
   6   4   1   50.09    1.90
   6   4   1   54.69    1.80
  -6   4  -1   51.69    1.50
  -7  -4  -1   34.00    1.60
   7  -4   1   36.50    1.60
   7  -4   1   36.40    1.60
  -7  -4  -1   40.00    4.30
   7  -4   1   40.30    2.00
   7   4   1   35.60    1.50
   7   4   1   31.20    3.80
  -7   4  -1   36.20    4.40
   7   4   1   33.70    1.70
   7   4   1   40.20    1.50
   7   4   1   37.40    1.50
   8  -4   1    4.30    0.90
  -8  -4  -1    3.80    0.70
   8  -4   1    3.20    0.60
  -8  -4  -1    4.00    3.00
   8  -4   1    4.40    0.70
  -8  -4  -1    6.90    2.80
   8  -4   1    6.30    3.10
   8   4   1    3.60    0.60
   8   4   1    4.80    0.60
  -8   4  -1    8.20    3.30
   9  -4   1   21.70    1.90
  -9  -4  -1   20.90    3.90
   9  -4   1   21.50    1.40
  -9   4  -1   17.80    4.70
   9   4   1   18.70    1.20
   9   4   1   22.00    1.40
   9   4   1   21.40    1.30
  10  -4   1    3.40    1.60
  10  -4   1    2.90    0.70
 -10   4  -1    7.50    5.10
  10   4   1    2.80    0.70
  10  -5  -1    6.60    0.80
  10  -5  -1    6.50    1.50
  10  -5  -1    6.60    1.30
 -10   5   1    9.80    5.20
  10   5  -1    7.20    0.80
  10   5  -1    6.20    0.90
   9  -5  -1    4.20    1.10
   9  -5  -1    1.60    0.90
  -9  -5   1    1.70    3.10
   9  -5  -1    2.00    0.70
   9   5  -1    2.10    0.70
   9   5  -1    3.30    0.50
   9   5  -1    2.60    0.60
  -8  -5   1   16.10    3.70
   8  -5  -1    8.40    3.60
   8  -5  -1   13.90    1.60
   8  -5  -1   16.30    1.60
   8  -5  -1   15.80    1.20
  -8   5   1   13.00    3.80
   8   5  -1   15.10    1.40
   8   5  -1   13.70    1.50
   8   5  -1   14.30    0.90
   8   5  -1   15.40    3.20
   8   5  -1   15.30    1.10
  -7  -5   1   31.70    3.90
   7  -5  -1   30.70    1.60
   7  -5  -1   30.70    1.40
   7  -5  -1   30.60    4.20
   7  -5  -1   30.00    1.80
  -7   5   1   31.90    4.20
   7   5  -1   27.80    1.10
   7   5  -1   29.50    1.30
   7   5  -1   26.90    3.60
   7   5  -1   30.90    1.70
   7   5  -1   27.90    1.30
   6  -5  -1   12.50    1.00
  -6  -5   1   17.40    1.90
   6  -5  -1   13.90    1.10
   6  -5  -1   15.00    1.40
  -6  -5   1   15.10    2.90
   6  -5  -1   14.60    1.40
   6   5  -1   15.10    1.00
  -6   5   1   14.50    0.80
  -6   5   1   13.80    0.80
  -6   5   1   11.70    3.00
   6   5  -1   15.10    0.80
   6   5  -1   13.30    1.30
   6   5  -1   15.50    2.80
   6   5  -1   13.50    1.00
  -5  -5   1    4.10    0.40
   5  -5  -1    4.80    0.40
  -5  -5   1    2.30    2.10
   5  -5  -1    3.90    0.60
   5  -5  -1    3.90    0.80
   5  -5  -1    3.30    0.60
   5  -5  -1    5.00    0.80
   5  -5  -1    4.40    2.10
  -5  -5   1    3.90    0.40
  -5  -5   1    4.20    0.70
  -5   5   1    3.10    0.60
   5   5  -1    4.20    0.60
   5   5  -1    4.30    0.60
  -5   5   1    4.00    0.50
  -5   5   1    4.50    0.70
   5   5  -1    3.80    2.10
  -5   5   1    2.10    2.20
   5   5  -1    4.50    0.70
   5   5  -1    4.50    0.50
   4  -5  -1    1.70    2.00
  -4  -5   1   -0.40    0.30
   4  -5  -1   -1.00    0.40
   4  -5  -1    0.20    0.40
   4  -5  -1   -0.40    0.40
   4  -5  -1   -0.20    0.50
   4  -5  -1    0.80    0.30
  -4  -5   1    0.00    0.30
  -4  -5   1   -1.80    1.60
  -4  -5   1   -0.30    0.40
  -4   5   1    1.20    1.70
   4   5  -1   -0.60    0.50
  -4   5   1    0.00    0.40
   4   5  -1   -0.40    0.40
   4   5  -1   -0.50    0.40
  -4   5   1    0.00    0.40
  -4   5   1    0.00    0.60
   4   5  -1   -1.60    1.50
   4   5  -1   -0.80    0.30
   4   5  -1    0.20    0.20
   3  -5  -1    7.10    0.90
   3  -5  -1    7.70    0.70
  -3  -5   1    6.50    0.60
   3  -5  -1    5.80    0.60
  -3  -5   1    5.10    0.60
   3  -5  -1    6.80    0.70
   3  -5  -1    6.40    2.20
   3  -5  -1    7.30    0.90
  -3   5   1    6.40    0.70
  -3   5   1    5.00    0.50
   3   5  -1    6.30    1.90
   3   5  -1    5.90    0.70
   3   5  -1    5.60    0.60
  -3   5   1    6.30    0.70
  -3   5   1    5.90    0.60
  -3   5   1    8.80    2.40
   3   5  -1    7.20    0.40
   3   5  -1    6.80    0.70
  -2  -5   1  615.04   13.80
  -2  -5   1  630.74   17.60
   2  -5  -1  601.84   14.20
   2  -5  -1  602.14   14.00
  -2  -5   1  592.84   14.10
   2  -5  -1  603.14   14.00
   2  -5  -1  623.64   17.80
   2  -5  -1  619.54   14.00
   2  -5  -1  612.84   14.10
  -2  -5   1  601.44   14.00
  -2   5   1  626.94   17.90
   2   5  -1  592.44   17.40
  -2   5   1  612.14   14.00
   2   5  -1  616.64   14.20
   2   5  -1  622.84   14.10
  -2   5   1  611.94   14.00
  -2   5   1  605.04   14.10
  -2   5   1  618.04   14.00
   2   5  -1  597.24   14.00
   1  -5  -1  105.59    2.90
   1  -5  -1  106.49    2.90
  -1  -5   1  106.89    3.00
  -1  -5   1  105.99    2.90
  -1  -5   1  112.89    5.60
   1  -5  -1  110.09    5.70
  -1  -5   1  108.89    3.00
   1  -5  -1  110.79    2.90
  -1  -5   1  108.39    2.90
   1  -5  -1  107.99    2.90
  -1  -5   1  107.99    2.70
   1  -5  -1  107.49    3.00
   1   5  -1  106.79    2.90
   1   5  -1  109.69    2.90
  -1   5   1  106.49    3.00
  -1   5   1  108.39    2.90
   1   5  -1  108.19    3.00
  -1   5   1  109.89    2.90
  -1   5   1  110.59    2.90
   1   5  -1  112.89    3.00
   1   5  -1  106.09    5.50
  -1   5   1  108.29    5.60
   0  -5  -1   78.09    2.20
   0  -5  -1   79.29    2.30
   0  -5   1   73.49    2.20
   0  -5  -1   72.99    2.20
   0  -5  -1   76.69    2.20
   0  -5   1   73.99    2.10
   0  -5  -1   78.79    4.80
   0  -5  -1   72.99    2.10
   0  -5   1   73.09    2.20
   0  -5   1   80.59    2.50
   0  -5   1   76.39    2.30
   0  -5   1   86.79    7.40
   0   5   1   76.89    2.30
   0   5  -1   76.39    2.30
   0   5  -1   86.89    3.00
   0   5   1   75.69    2.20
   0   5   1   73.49    2.30
   0   5   1   77.69    4.80
   0   5  -1   72.89    2.20
   0   5  -1   74.49    4.60
   0   5   1   74.99    2.20
   0   5  -1   75.59    2.20
   1  -5   1  127.79    3.30
  -1  -5  -1  126.19    6.10
   1  -5   1  123.99    3.30
  -1  -5  -1  128.99    3.20
   1  -5   1  136.69    6.40
  -1  -5  -1  123.49    3.40
   1  -5   1  121.59    3.30
  -1  -5  -1  131.19    3.30
  -1  -5  -1  133.99    3.30
   1  -5   1  129.39    3.40
   1  -5   1  125.99    3.40
   1   5   1  128.79    3.40
  -1   5  -1  126.89    3.30
   1   5   1  130.39    3.40
   1   5   1  130.29    3.50
   1   5   1  127.89    3.30
  -1   5  -1  122.89    3.40
   1   5   1  129.39    6.10
  -1   5  -1  121.59    3.30
   1   5   1  128.19    3.20
  -1   5  -1  124.59    6.20
  -1   5  -1  125.69    3.30
   2  -5   1    0.90    0.30
  -2  -5  -1    0.80    0.30
   2  -5   1    0.10    0.40
  -2  -5  -1    0.10    1.40
  -2  -5  -1    0.60    0.40
   2  -5   1    0.10    0.40
   2  -5   1    0.20    0.40
  -2  -5  -1    0.30    0.40
   2  -5   1    2.40    1.70
  -2  -5  -1    0.70    0.40
  -2   5  -1   -0.10    0.40
   2   5   1    0.70    0.50
   2   5   1    0.40    0.40
   2   5   1    0.00    0.40
   2   5   1    0.90    0.40
  -2   5  -1   -0.10    0.40
  -2   5  -1    2.00    1.70
  -2   5  -1    0.80    0.30
  -2   5  -1    1.00    0.40
   2   5   1    0.90    0.30
   2   5   1   -1.10    1.30
   3  -5   1   28.60    1.30
   3  -5   1   28.30    1.20
  -3  -5  -1   29.20    1.30
   3  -5   1   27.40    1.40
  -3  -5  -1   30.40    1.10
  -3  -5  -1   29.10    1.10
   3  -5   1   30.00    1.00
  -3  -5  -1   30.10    3.20
   3  -5   1   32.10    3.60
  -3   5  -1   26.20    1.30
  -3   5  -1   30.20    1.10
   3   5   1   27.90    1.20
  -3   5  -1   33.10    3.60
   3   5   1   28.40    1.00
   3   5   1   27.10    1.30
   3   5   1   27.60    3.20
   3   5   1   28.80    1.20
   3   5   1   28.70    1.40
  -3   5  -1   28.20    1.20
  -4  -5  -1   22.50    1.20
   4  -5   1   22.80    1.20
   4  -5   1   23.50    0.80
  -4  -5  -1   20.00    3.00
  -4  -5  -1   22.20    1.00
   4  -5   1   21.90    1.30
   4  -5   1   22.50    1.10
   4  -5   1   31.90    3.70
  -4   5  -1   22.20    1.10
  -4   5  -1   21.00    3.30
   4   5   1   21.50    1.10
   4   5   1   22.00    1.30
  -4   5  -1   21.50    1.30
  -4   5  -1   22.60    0.80
   4   5   1   26.10    3.40
   4   5   1   22.50    0.90
   4   5   1   22.70    1.10
   5  -5   1  106.49    3.00
  -5  -5  -1   98.99    5.90
  -5  -5  -1   97.99    3.00
   5  -5   1   97.69    2.90
   5  -5   1  107.19    6.50
   5  -5   1  101.89    3.20
  -5  -5  -1  103.69    2.60
  -5  -5  -1  101.19    2.60
   5   5   1  103.49    6.10
  -5   5  -1  103.29    2.80
   5   5   1   99.19    2.90
   5   5   1  102.19    2.90
  -5   5  -1  101.39    6.30
   5   5   1  103.09    3.10
   5   5   1   98.39    2.70
  -5   5  -1  102.59    2.80
  -6  -5  -1  123.49    2.90
  -6  -5  -1  118.69    2.80
   6  -5   1  120.29    3.40
  -6  -5  -1  108.09    4.10
  -6  -5  -1  115.29    6.60
   6  -5   1  118.49    3.70
  -6   5  -1  116.99    3.00
   6   5   1  119.49    3.60
   6   5   1  118.69    3.20
   6   5   1  121.49    7.70
  -6   5  -1  120.39    7.10
   6   5   1  118.39    3.30
   6   5   1  115.99    3.30
  -7  -5  -1   21.50    3.80
   7  -5   1   23.00    4.10
   7  -5   1   22.50    1.30
   7  -5   1   20.70    1.70
   7  -5   1   22.80    1.40
  -7   5  -1   23.30    0.80
   7   5   1   19.60    1.70
   7   5   1   22.40    1.30
  -7   5  -1   22.40    0.80
   7   5   1   22.90    3.70
  -7   5  -1   21.40    4.00
   7   5   1   22.20    1.10
   7   5   1   25.80    1.50
   8  -5   1    1.50    0.70
   8  -5   1    0.50    0.80
   8  -5   1   -1.90    3.60
  -8  -5  -1    1.70    3.20
   8   5   1    0.90    0.60
   8   5   1    2.80    3.40
   8   5   1    0.30    0.50
   8   5   1    1.70    0.70
   8   5   1    0.20    0.80
  -8   5  -1   -4.00    3.40
   9  -5   1   49.20    2.10
  -9  -5  -1   48.80    5.30
   9  -5   1   49.90    2.60
   9   5   1   47.70    2.20
   9   5   1   49.80    2.00
   9  -6  -1    6.00    1.70
   9  -6  -1    4.30    1.10
   9  -6  -1    5.20    0.80
  -9  -6   1    7.70    4.10
   9   6  -1    5.90    1.20
   9   6  -1    5.30    0.90
  -8  -6   1    1.40    3.60
   8  -6  -1    1.10    1.00
   8  -6  -1    0.60    0.80
   8   6  -1    2.30    0.40
   8   6  -1    8.60    3.70
   8   6  -1    1.90    0.60
   8   6  -1    1.00    0.70
   7  -6  -1    0.40    4.00
   7  -6  -1    2.00    0.90
   7  -6  -1    2.00    0.80
  -7  -6   1   -0.60    2.90
   7  -6  -1    2.60    0.70
  -7   6   1   -2.10    3.20
  -7   6   1    2.30    0.30
   7   6  -1    2.40    0.40
   7   6  -1    2.50    0.60
   7   6  -1    2.00    0.60
   7   6  -1    1.70    0.70
   7   6  -1    7.00    3.10
  -7   6   1    2.10    0.30
   6  -6  -1  122.19    3.10
   6  -6  -1  127.59    4.10
  -6  -6   1  129.49    7.20
   6  -6  -1  130.49    3.70
   6  -6  -1  123.49    3.60
   6  -6  -1  128.09    7.70
  -6   6   1  133.19    3.30
   6   6  -1  126.49    3.10
  -6   6   1  133.29    3.90
   6   6  -1  134.19    7.30
   6   6  -1  128.69    3.60
  -6   6   1  132.09    7.90
   6   6  -1  128.99    3.90
  -5  -6   1   40.80    1.30
  -5  -6   1   38.20    1.30
  -5  -6   1   36.80    4.30
   5  -6  -1   39.80    1.90
   5  -6  -1   38.60    1.30
   5  -6  -1   39.00    1.90
   5  -6  -1   39.30    1.70
   5   6  -1   35.90    1.80
  -5   6   1   37.00    1.50
   5   6  -1   39.60    1.10
   5   6  -1   45.20    4.50
   5   6  -1   37.20    1.60
  -5   6   1   44.00    4.70
   5   6  -1   40.10    1.90
  -5   6   1   37.80    1.50
   5   6  -1   36.40    1.50
   4  -6  -1    6.80    0.70
   4  -6  -1    7.70    2.80
  -4  -6   1   13.40    2.70
   4  -6  -1    6.70    0.80
   4  -6  -1    6.80    0.80
  -4  -6   1    6.70    0.60
   4  -6  -1    9.50    1.10
   4  -6  -1    5.60    0.80
  -4  -6   1    7.80    1.00
  -4   6   1    5.10    0.70
  -4   6   1    7.30    0.80
   4   6  -1    7.30    0.80
   4   6  -1    6.60    0.70
   4   6  -1    7.40    0.70
   4   6  -1    6.90    0.80
   4   6  -1    8.90    2.50
  -4   6   1    6.60    2.90
  -4   6   1    6.10    0.70
   3  -6  -1  171.08    4.70
   3  -6  -1  176.78    4.60
   3  -6  -1  179.08    8.40
   3  -6  -1  173.28    4.70
  -3  -6   1  171.38    4.70
  -3  -6   1  175.28    4.40
   3  -6  -1  179.48    4.60
  -3  -6   1  180.38    4.20
   3  -6  -1  176.28    4.60
  -3  -6   1  177.28    7.90
  -3  -6   1  174.88    4.40
  -3   6   1  173.28    4.70
   3   6  -1  178.88    4.50
   3   6  -1  177.68    4.80
   3   6  -1  171.08    4.60
   3   6  -1  171.58    4.50
   3   6  -1  174.08    7.90
  -3   6   1  177.88    8.30
  -3   6   1  186.68    4.50
  -3   6   1  175.08    4.50
   2  -6  -1  524.85   12.30
   2  -6  -1  518.45   16.60
   2  -6  -1  533.45   12.50
  -2  -6   1  535.85   16.60
   2  -6  -1  547.45   12.40
   2  -6  -1  536.85   12.40
  -2  -6   1  540.85   12.30
   2  -6  -1  521.65   12.30
  -2  -6   1  518.95   12.20
  -2  -6   1  538.35   12.00
  -2  -6   1  531.25   12.50
   2   6  -1  519.85   12.40
  -2   6   1  532.55   12.30
  -2   6   1  534.35   16.80
  -2   6   1  534.05   12.30
  -2   6   1  524.75   12.30
   2   6  -1  533.25   12.50
   2   6  -1  518.65   12.30
   2   6  -1  523.95   12.30
  -2   6   1  528.65   12.50
   2   6  -1  520.65   16.40
  -1  -6   1  492.35   11.70
   1  -6  -1  516.85   11.60
  -1  -6   1  495.65   11.40
  -1  -6   1  507.15   11.70
  -1  -6   1  491.75   11.50
   1  -6  -1  486.55   11.60
   1  -6  -1  505.85   11.60
  -1  -6   1  521.35   16.10
  -1  -6   1  495.55   11.60
   1  -6  -1  489.15   11.60
   1  -6  -1  496.35   11.70
   1  -6  -1  483.45   15.80
  -1   6   1  502.25   11.60
  -1   6   1  488.75   11.70
   1   6  -1  502.75   11.70
  -1   6   1  495.95   11.60
  -1   6   1  482.35   11.60
   1   6  -1  494.65   11.60
  -1   6   1  494.05   15.80
   1   6  -1  499.45   11.70
   1   6  -1  470.25   20.00
   0  -6   1  105.79    2.90
   0  -6   1  102.99    2.90
   0  -6  -1  100.99    2.80
   0  -6   1  106.79    2.80
   0  -6  -1  103.09    2.90
   0  -6  -1  101.99    2.90
   0  -6   1   93.69    5.80
   0  -6   1  100.89    2.90
   0  -6   1  102.09    3.00
   0  -6  -1  105.19    6.20
   0  -6  -1  103.69    2.90
   0  -6  -1  107.59    3.00
   0   6  -1  105.79    3.00
   0   6   1  103.19    3.00
   0   6   1  101.49    2.90
   0   6   1   99.29    3.00
   0   6   1  110.09    2.90
   0   6  -1  103.09    3.00
   0   6  -1  101.49    2.90
   0   6  -1   99.29    6.00
   0   6   1   97.99    5.90
  -1  -6  -1   15.50    3.50
   1  -6   1   12.70    0.90
   1  -6   1   12.00    1.00
  -1  -6  -1   11.70    1.00
   1  -6   1    9.60    2.60
   1  -6   1   13.10    0.90
  -1  -6  -1   12.90    0.80
   1  -6   1   11.40    0.90
  -1  -6  -1   12.40    0.90
  -1  -6  -1   11.80    1.00
   1  -6   1   13.80    1.10
   1   6   1   11.70    0.90
  -1   6  -1   13.50    0.90
   1   6   1   12.60    1.00
   1   6   1   13.80    1.00
  -1   6  -1   11.50    0.90
   1   6   1   12.10    0.80
  -1   6  -1   11.40    2.70
   1   6   1   10.80    2.50
   1   6   1   13.00    1.00
  -1   6  -1   12.20    1.00
  -2  -6  -1  202.38    5.10
   2  -6   1  205.08    5.20
  -2  -6  -1  207.18    8.90
   2  -6   1  207.58    5.30
  -2  -6  -1  204.78    5.00
  -2  -6  -1  209.28    5.30
  -2  -6  -1  203.88    5.20
   2  -6   1  204.88    5.40
   2  -6   1  205.28    5.20
   2  -6   1  203.58    5.10
   2  -6   1  202.38    9.00
   2   6   1  202.18    5.20
  -2   6  -1  220.48    9.20
  -2   6  -1  214.18    5.40
   2   6   1  206.78    5.40
   2   6   1  206.48    5.00
  -2   6  -1  204.38    5.30
   2   6   1  209.88    5.20
   2   6   1  208.08    5.30
  -2   6  -1  209.18    5.20
   2   6   1  194.78    8.80
   3  -6   1   14.20    1.10
   3  -6   1   16.60    1.20
  -3  -6  -1   16.90    1.00
   3  -6   1   16.70    1.30
  -3  -6  -1   15.80    1.00
  -3  -6  -1   16.20    1.20
   3  -6   1   13.10    3.20
  -3  -6  -1   15.80    3.20
   3  -6   1   16.00    1.20
   3  -6   1   15.90    0.90
  -3  -6  -1   16.00    0.90
  -3   6  -1   16.70    0.90
   3   6   1   13.60    1.10
   3   6   1   16.30    1.10
   3   6   1   14.60    1.00
  -3   6  -1   17.10    1.10
  -3   6  -1   17.10    3.40
  -3   6  -1   16.70    1.20
   3   6   1   18.10    1.30
   3   6   1   20.20    3.30
   3   6   1   16.90    0.80
   4  -6   1    2.10    0.70
   4  -6   1    4.70    0.80
   4  -6   1    3.50    0.50
   4  -6   1    3.10    0.70
  -4  -6  -1    2.70    0.50
  -4  -6  -1    1.60    0.50
   4  -6   1    4.70    2.70
   4  -6   1    2.30    0.70
   4   6   1    0.20    2.40
   4   6   1    3.20    0.60
  -4   6  -1    2.80    0.60
   4   6   1    2.40    0.70
  -4   6  -1    3.00    0.60
  -4   6  -1    4.60    2.70
   4   6   1    4.40    1.00
   4   6   1    4.10    0.80
   4   6   1    4.00    0.50
  -4   6  -1    2.30    0.50
   5  -6   1   49.20    2.00
   5  -6   1   49.50    1.90
  -5  -6  -1   56.89    5.30
   5  -6   1   52.69    2.20
  -5  -6  -1   55.29    1.70
   5  -6   1   53.59    2.20
  -5   6  -1   50.79    1.80
   5   6   1   51.89    2.20
  -5   6  -1   51.99    1.80
  -5   6  -1   49.80    5.60
   5   6   1   50.79    2.10
   5   6   1   53.69    1.60
   5   6   1   47.80    5.00
   5   6   1   52.49    1.90
   6  -6   1   64.39    2.30
   6  -6   1   61.69    2.60
  -6  -6  -1   61.99    1.70
  -6  -6  -1   65.69    1.80
   6  -6   1   66.79    6.60
  -6   6  -1   62.99    2.00
   6   6   1   66.39    5.90
   6   6   1   65.39    2.50
   6   6   1   59.49    2.20
  -6   6  -1   64.39    2.00
  -6   6  -1   61.39    6.40
   6   6   1   62.99    2.20
  -7  -6  -1    0.40    3.30
   7  -6   1    0.90    0.80
   7  -6   1    4.70    3.90
   7  -6   1    0.10    0.70
   7  -6   1   -0.50    0.60
   7   6   1    0.00    0.40
   7   6   1    0.30    0.60
   7   6   1    0.80    0.60
  -7   6  -1    4.50    3.40
  -7   6  -1    0.60    0.40
   7   6   1   -3.80    3.30
   8  -6   1    3.10    0.80
   8  -6   1    1.00    0.90
  -8  -6  -1    4.70    4.10
   8  -6   1    1.30    0.80
   8   6   1    2.50    0.90
   8   6   1    3.30    0.90
   8   6   1    2.10    4.20
   8   6   1    3.00    0.50
  -9  -6  -1    5.70    4.70
   9  -6   1    1.10    0.90
   9  -6   1    1.90    0.70
   9  -6   1    1.00    1.80
   9   6   1    2.40    0.70
   9   6   1    2.30    0.80
   9  -7  -1   11.10    1.20
  -9  -7   1   11.70    5.40
   9  -7  -1   11.90    1.60
   9  -7  -1   13.00    1.60
   9   7  -1   14.60    1.60
   9   7  -1   -0.30    5.50
   9   7  -1   12.00    1.30
   8  -7  -1   15.80    1.80
   8  -7  -1   13.70    1.70
   8  -7  -1   15.30    1.40
  -8  -7   1   10.20    4.80
   8   7  -1   15.30    1.60
   8   7  -1   15.70    5.10
   8   7  -1   16.70    1.30
   7  -7  -1   33.80    1.80
   7  -7  -1   38.90    5.80
   7  -7  -1   35.60    2.10
   7  -7  -1   34.60    2.10
  -7  -7   1   34.40    4.90
   7   7  -1   30.00    4.90
  -7   7   1   37.00    1.40
  -7   7   1   31.40    1.60
   7   7  -1   34.50    1.60
  -7   7   1   38.00    8.50
   7   7  -1   31.40    1.90
  -6  -7   1    9.70    3.70
  -6  -7   1    7.80    0.60
   6  -7  -1    8.20    1.10
   6  -7  -1    7.20    4.20
   6  -7  -1   11.50    1.30
   6  -7  -1    8.60    1.10
  -6  -7   1    8.50    0.60
   6  -7  -1    8.30    0.60
   6   7  -1    6.30    1.00
   6   7  -1    7.70    4.00
   6   7  -1    9.70    1.10
  -6   7   1    9.70    4.40
  -6   7   1    9.40    0.90
  -6   7   1   10.00    0.90
  -5  -7   1   12.80    0.90
   5  -7  -1    5.20    3.70
   5  -7  -1   11.10    1.30
   5  -7  -1   10.30    1.80
  -5  -7   1    6.00    3.30
   5  -7  -1   12.00    1.30
   5   7  -1   11.40    1.00
   5   7  -1   13.70    2.00
  -5   7   1   11.40    0.90
  -5   7   1   11.10    1.00
  -5   7   1   12.00    3.90
   5   7  -1   11.80    1.20
   5   7  -1   10.20    3.50
   4  -7  -1  267.67    6.90
   4  -7  -1  248.98    6.30
   4  -7  -1  263.57    6.80
  -4  -7   1  272.07    6.40
  -4  -7   1  253.67    6.30
   4  -7  -1  268.27    6.70
   4  -7  -1  248.88    6.60
   4  -7  -1  263.37   11.50
  -4   7   1  262.77    6.50
   4   7  -1  267.67    6.90
   4   7  -1  265.57    6.60
  -4   7   1  274.27    6.40
  -4   7   1  261.37    6.50
   4   7  -1  253.87    6.50
   4   7  -1  252.37    6.70
   4   7  -1  245.18   10.60
  -4   7   1  261.47   11.40
   3  -7  -1  128.99    3.50
  -3  -7   1  135.09    7.80
   3  -7  -1  132.09    3.80
   3  -7  -1  122.59    3.60
   3  -7  -1  105.09   11.40
  -3  -7   1  131.99    3.60
  -3  -7   1  132.89    3.20
  -3  -7   1  126.19    3.50
   3  -7  -1  130.29    3.90
   3  -7  -1  128.69    3.70
   3   7  -1  134.89    3.90
  -3   7   1  137.39    8.10
  -3   7   1  133.39    3.60
   3   7  -1  129.19    3.70
   3   7  -1  125.59    7.30
  -3   7   1  133.39    3.60
   3   7  -1  132.69    4.50
  -3   7   1  128.29    3.60
   3   7  -1  130.39    3.80
   2  -7  -1  190.58    5.00
   2  -7  -1  189.08    9.30
  -2  -7   1  196.08    9.10
   2  -7  -1  184.78    5.00
  -2  -7   1  168.38    5.60
  -2  -7   1  193.98    4.90
  -2  -7   1  196.28    4.90
   2  -7  -1  184.68    4.90
  -2  -7   1  193.68    4.60
   2  -7  -1  195.88    5.20
  -2   7   1  195.78    4.90
  -2   7   1  189.58    4.90
   2   7  -1  195.08    9.00
   2   7  -1  189.08    5.10
   2   7  -1  186.58    5.10
  -2   7   1  194.68    5.00
   2   7  -1  186.08    5.10
  -2   7   1  192.38    9.30
   2   7  -1  193.58    5.00
  -1  -7   1  152.18    8.10
   1  -7  -1  146.19    8.10
  -1  -7   1  157.18    4.00
  -1  -7   1  160.48    4.20
   1  -7  -1  153.28    4.20
   1  -7  -1  154.18    4.20
   1  -7  -1  160.08    4.20
  -1  -7   1  161.18    4.20
   1  -7  -1  156.88    4.40
  -1  -7   1  150.68    4.30
  -1   7   1  154.08    4.20
   1   7  -1  157.08    4.40
  -1   7   1  162.48    8.30
   1   7  -1  159.88    4.20
  -1   7   1  158.68    4.20
   1   7  -1  163.58    4.30
  -1   7   1  158.68    4.30
   1   7  -1  173.08    8.60
   1   7  -1  152.88    4.30
   0  -7   1    2.70    0.70
   0  -7  -1    2.00    0.60
   0  -7  -1    1.60    0.60
   0  -7   1    1.80    0.60
   0  -7  -1    1.50    0.60
   0  -7   1    2.40    0.60
   0  -7   1    2.70    0.70
   0  -7   1   -0.90    2.30
   0  -7  -1    4.00    0.70
   0  -7  -1    3.90    2.60
   0   7  -1    3.00    0.70
   0   7   1    1.70    0.60
   0   7   1    1.60    0.60
   0   7  -1    4.00    2.50
   0   7  -1    1.00    0.70
   0   7  -1    2.90    0.60
   0   7   1    3.00    2.50
   0   7   1    3.40    0.70
   0   7  -1    3.20    0.70
   0   7   1    1.80    0.60
  -1  -7  -1   20.70    1.20
   1  -7   1   26.70    4.20
  -1  -7  -1   19.10    3.70
  -1  -7  -1   21.00    1.20
   1  -7   1   20.70    1.40
  -1  -7  -1   23.70    1.30
   1  -7   1   23.20    1.20
   1  -7   1   19.40    1.30
  -1  -7  -1   19.20    1.30
   1  -7   1   22.80    1.20
  -1   7  -1   19.00    1.20
  -1   7  -1   23.20    1.40
  -1   7  -1   21.60    3.80
   1   7   1   20.40    1.30
   1   7   1   20.30    1.30
   1   7   1   20.20    1.20
  -1   7  -1   18.60    1.20
   1   7   1   23.00    3.70
  -1   7  -1   20.00    1.20
   1   7   1   20.60    1.30
   2  -7   1    1.00    0.70
  -2  -7  -1    2.50    0.50
  -2  -7  -1    2.00    0.60
   2  -7   1    3.10    2.90
  -2  -7  -1    2.60    1.20
  -2  -7  -1    3.60    2.50
   2  -7   1    4.80    0.70
   2  -7   1    2.50    0.70
  -2  -7  -1    2.70    0.60
   2  -7   1    3.30    0.60
  -2   7  -1    5.50    2.90
   2   7   1    2.90    0.50
  -2   7  -1    2.20    0.60
  -2   7  -1    3.10    0.60
   2   7   1    3.30    3.20
   2   7   1    2.00    0.70
   2   7   1    2.80    0.70
  -2   7  -1    0.90    0.60
   2   7   1    3.30    1.10
   3  -7   1   -0.60    0.50
   3  -7   1   -0.10    0.70
  -3  -7  -1   -0.50    0.50
   3  -7   1    0.10    0.40
   3  -7   1    0.70    3.50
  -3  -7  -1   -0.50    0.50
   3  -7   1   -0.70    0.50
   3  -7   1   -0.50    0.60
  -3  -7  -1    0.60    0.40
  -3  -7  -1   -1.30    2.40
   3   7   1   -0.60    0.70
  -3   7  -1    0.00    0.50
   3   7   1   -0.80    0.50
   3   7   1    0.50    0.60
   3   7   1    0.10    0.40
  -3   7  -1    0.20    0.50
   3   7   1   -3.90    2.40
   3   7   1    0.30    0.60
  -3   7  -1   -0.60    0.50
   4  -7   1   23.00    1.10
  -4  -7  -1   21.00    1.10
  -4  -7  -1   19.70    1.20
   4  -7   1   23.80    4.30
  -4  -7  -1   23.30    4.30
   4  -7   1   21.20    1.50
   4  -7   1   19.00    1.50
   4  -7   1   21.10    1.40
  -4   7  -1   20.70    1.30
   4   7   1   25.20    4.30
   4   7   1   20.40    0.90
   4   7   1   22.30    1.30
  -4   7  -1   18.20    4.10
   4   7   1   20.80    1.60
  -4   7  -1   20.80    1.20
   4   7   1   19.80    1.30
  -5  -7  -1   31.50    1.30
  -5  -7  -1   30.30    4.70
   5  -7   1   34.50    2.70
   5  -7   1   28.60    5.20
   5  -7   1   35.00    1.70
  -5  -7  -1   36.20    1.40
   5  -7   1   31.30    1.80
  -5   7  -1   33.80    1.50
  -5   7  -1   34.70    1.50
   5   7   1   32.50    1.20
   5   7   1   34.70    1.60
  -5   7  -1   29.00    5.00
   5   7   1   31.40    4.70
   6  -7   1  112.99    3.70
   6  -7   1  111.79    3.70
   6  -7   1  108.19    3.40
  -6  -7  -1  109.59    7.80
   6  -7   1  102.99   10.10
  -6  -7  -1  104.59    2.90
  -6   7  -1  108.59    3.10
  -6   7  -1  108.39    3.10
   6   7   1  110.59    3.30
   6   7   1  100.19    7.80
   6   7   1  115.79    3.70
   6   7   1  107.19    3.50
   7  -7   1    8.40    9.10
  -7  -7  -1   16.40    4.70
   7  -7   1   12.70    1.40
   7  -7   1   13.80    1.70
   7  -7   1    9.20    1.20
   7   7   1   12.00    0.80
   7   7   1    8.60    4.70
  -7   7  -1   11.60    0.90
  -7   7  -1   12.50    0.90
   7   7   1   12.30    1.30
   7   7   1   14.40    1.50
   8  -7   1    2.20    0.90
   8  -7   1    3.50    0.90
   8  -7   1    3.30    1.10
  -8  -7  -1    4.40    5.20
   8   7   1    2.40    5.10
   8   7   1    2.00    0.50
   8   7   1    3.50    0.80
   8   7   1    2.30    0.90
  -8  -8   1    6.60    9.50
   8  -8  -1    2.20    1.00
   8  -8  -1    1.60    0.80
   8  -8  -1    1.40    1.00
   8   8  -1    2.40    0.70
   8   8  -1    9.10    6.10
   8   8  -1    1.50    0.90
   7  -8  -1    3.30    1.10
   7  -8  -1    4.00    0.90
  -7  -8   1   -2.90    4.60
   7  -8  -1    1.70    0.90
  -7   8   1    2.90    0.50
   7   8  -1    2.70    0.90
   7   8  -1    3.10    4.70
   7   8  -1    3.00    0.80
  -7   8   1    2.10    0.50
  -6  -8   1   38.20    1.30
   6  -8  -1   34.90    1.50
   6  -8  -1   38.70    1.90
   6  -8  -1   33.20    6.50
   6  -8  -1   39.10    2.20
   6  -8  -1   37.20    2.20
   6   8  -1   38.20    2.20
   6   8  -1   31.10    8.00
   6   8  -1   37.30    1.80
  -6   8   1   38.20    1.60
  -6   8   1   29.00    5.70
  -6   8   1   38.50    1.60
   5  -8  -1    4.50    0.60
  -5  -8   1    4.40    3.60
   5  -8  -1    6.70    4.60
   5  -8  -1    5.00    0.90
   5  -8  -1    4.80    0.90
   5  -8  -1    5.00    1.10
  -5  -8   1    4.30    0.60
  -5  -8   1    4.80    0.60
  -5   8   1    5.30    4.20
   5   8  -1    3.60    0.90
  -5   8   1    4.60    0.70
   5   8  -1    8.00    4.10
  -4  -8   1   25.40    1.30
   4  -8  -1   25.60    1.70
  -4  -8   1   21.40    4.20
   4  -8  -1   25.50    1.80
  -4  -8   1   24.90    1.20
   4  -8  -1   24.20    1.20
   4  -8  -1   23.30    2.30
  -4   8   1   24.90    1.40
  -4   8   1   12.00    4.20
   4   8  -1   25.50    1.50
  -4   8   1   26.70    1.40
   4   8  -1   24.70    4.70
  -4   8   1   23.30    1.40
   4   8  -1   28.60    1.80
   3  -8  -1   11.30    1.30
  -3  -8   1   12.50    1.00
   3  -8  -1   13.60    1.10
   3  -8  -1   14.50    4.30
  -3  -8   1   13.10    1.10
  -3  -8   1   12.00    0.70
   3  -8  -1   13.40    1.30
   3  -8  -1   12.10    1.30
  -3  -8   1   13.40    3.90
  -3   8   1   12.50    4.00
  -3   8   1    9.80    1.00
   3   8  -1   15.00    3.80
  -3   8   1   12.50    1.20
   3   8  -1   12.30    1.20
  -3   8   1   13.10    1.20
  -2  -8   1  540.75   20.60
   2  -8  -1  516.15   12.40
  -2  -8   1  533.25   12.40
   2  -8  -1  539.75   12.70
  -2  -8   1  522.35   12.00
   2  -8  -1  491.55   18.70
   2  -8  -1  525.35   12.50
   2  -8  -1  536.05   12.50
   2   8  -1  538.85   12.70
   2   8  -1  479.35   13.10
   2   8  -1  493.85   17.70
  -2   8   1  525.75   12.40
   2   8  -1  542.65   12.50
  -2   8   1  516.45   12.40
  -1  -8   1   29.90    1.60
  -1  -8   1   27.90    1.50
  -1  -8   1   32.00    1.40
  -1  -8   1   30.70    4.80
   1  -8  -1   30.60    1.70
  -1  -8   1   32.20    1.70
   1  -8  -1   32.80    1.80
   1  -8  -1   34.40    5.40
   1  -8  -1   28.90    1.50
  -1   8   1   29.70    1.60
  -1   8   1   27.30    4.60
   1   8  -1   30.10    1.50
   1   8  -1   29.10    4.60
  -1   8   1   33.30    1.70
   1   8  -1   30.20    1.70
   1   8  -1   32.10    1.80
   0  -8  -1   16.70    4.00
   0  -8   1   14.50    1.30
   0  -8   1   16.30    1.30
   0  -8   1   15.50    1.00
   0  -8   1   12.40    3.70
   0  -8  -1   14.10    1.30
   0  -8  -1   18.20    1.50
   0  -8  -1   15.40    1.30
   0  -8   1   16.00    1.40
   0  -8  -1   14.50    1.10
   0   8  -1   15.60    1.30
   0   8   1   18.80    4.00
   0   8  -1   14.70    1.30
   0   8   1   13.90    1.30
   0   8  -1   15.10    1.30
   0   8   1   14.80    1.30
   0   8  -1   15.60    4.00
  -1  -8  -1  115.59    3.20
   1  -8   1  115.29    3.30
  -1  -8  -1  107.79    3.50
   1  -8   1  110.39    3.40
  -1  -8  -1  113.99    3.40
   1  -8   1  114.99    3.50
   1  -8   1  121.79    3.70
   1  -8   1  108.19    8.30
  -1  -8  -1  115.69    7.80
   1   8   1  121.99    7.80
   1   8   1  118.69    3.60
  -1   8  -1  117.89    3.50
   1   8   1  118.19    3.50
  -1   8  -1  115.39    3.40
  -1   8  -1  102.19    7.60
  -2  -8  -1   16.60    1.00
  -2  -8  -1   15.50    3.90
   2  -8   1   15.20    1.20
   2  -8   1   13.50    1.20
  -2  -8  -1   14.10    1.20
   2  -8   1   12.70    4.60
   2  -8   1   15.70    1.40
   2  -8   1   19.70    1.50
  -2  -8  -1   16.40    1.30
  -2   8  -1   13.70    1.30
   2   8   1   15.90    1.50
  -2   8  -1   12.10    4.60
  -2   8  -1   14.80    1.20
   2   8   1   20.10    4.30
   2   8   1   14.00    1.20
  -3  -8  -1   10.70    1.10
  -3  -8  -1   14.70    4.30
   3  -8   1   10.60    1.20
   3  -8   1    9.80    0.90
   3  -8   1    8.90    4.00
  -3   8  -1   11.00    1.20
   3   8   1   10.40    1.10
  -3   8  -1   18.70    4.40
   3   8   1    6.10    3.50
  -3   8  -1   11.80    1.10
   4  -8   1   24.10    1.80
   4  -8   1   23.40    1.60
  -4  -8  -1   16.40    4.10
   4  -8   1   23.50    1.10
   4  -8   1   26.40    1.60
  -4  -8  -1   24.80    1.30
  -4  -8  -1   26.00    1.40
   4   8   1   26.40    1.80
  -4   8  -1   20.50    5.00
   4   8   1   26.00    1.10
  -4   8  -1   27.00    1.50
   4   8   1   28.20    4.80
  -4   8  -1   26.00    1.30
   5  -8   1    5.50    0.90
   5  -8   1    9.40    5.00
  -5  -8  -1    7.40    0.90
   5  -8   1    6.20    1.00
   5  -8   1    7.50    1.20
  -5  -8  -1    6.50    0.70
  -5   8  -1    5.50    0.80
  -5   8  -1    2.30    4.30
   5   8   1   10.40    4.40
  -5   8  -1    7.70    0.90
   5   8   1    7.30    0.60
   5   8   1    6.80    1.00
   5   8   1    6.80    0.90
   6  -8   1   -2.30    5.60
  -6  -8  -1   14.10    0.90
   6  -8   1   16.30    1.50
  -6  -8  -1   13.10    4.80
  -6  -8  -1   14.90    1.00
   6  -8   1   15.10    1.70
   6  -8   1   13.70    1.60
  -6   8  -1   16.10    1.20
   6   8   1   13.30    0.80
   6   8   1   14.00    1.30
  -6   8  -1   13.10    5.10
   6   8   1   14.70    5.00
  -6   8  -1   12.40    1.40
   6   8   1   16.30    1.60
   7  -8   1   24.80    1.70
   7  -8   1   24.70    2.00
  -7  -8  -1   17.70    5.80
   7  -8   1   25.20    2.00
   7   8   1   24.10    6.10
   7   8   1   25.30    1.60
  -7   8  -1   26.40    1.30
   7   8   1   24.50    1.90
   7   8   1   22.60    1.00
  -7   8  -1   24.50    1.20
   8  -8   1    6.50    1.10
   8  -8   1    8.00    1.40
   8   8   1    6.40    1.00
   8   8   1    6.10    1.80
   7  -9  -1    0.90    1.00
   7  -9  -1    0.50    1.00
   7  -9  -1    1.00    0.80
   7   9  -1    1.00    0.80
   7   9  -1    5.40    8.10
   7   9  -1    0.10    1.00
  -7   9   1    1.90    0.60
  -6  -9   1   14.30    1.20
   6  -9  -1   13.60    0.90
   6  -9  -1   16.60    1.60
  -6  -9   1   16.10    1.00
   6  -9  -1   16.60    1.80
   6  -9  -1   15.80    1.80
  -6  -9   1   18.20    6.70
   6   9  -1   15.30    1.80
  -6   9   1   15.20    1.60
   6   9  -1   22.80    6.40
   6   9  -1   17.00    1.50
   5  -9  -1    5.50    0.70
  -5  -9   1    3.70    0.70
   5  -9  -1    5.20    1.00
   5  -9  -1    6.00    1.20
  -5  -9   1   -0.80    4.80
   5  -9  -1    7.80    5.50
   5  -9  -1    4.60    1.00
  -5  -9   1    5.00    0.70
  -5   9   1    1.40    5.00
   5   9  -1    4.90    0.90
   5   9  -1   11.70    5.30
  -5   9   1    5.30    0.90
   5   9  -1    6.10    1.20
   4  -9  -1    9.80    1.30
   4  -9  -1    7.40    1.10
   4  -9  -1    4.90    4.90
  -4  -9   1    8.20    0.90
  -4  -9   1    6.00    0.80
   4  -9  -1    5.50    0.90
  -4  -9   1    5.20    4.20
   4  -9  -1    7.40    0.90
   4   9  -1    6.80    1.10
   4   9  -1    8.90    5.00
  -4   9   1    5.90    4.80
  -4   9   1    6.80    0.80
  -4   9   1    6.90    0.90
   4   9  -1    8.00    1.00
   3  -9  -1    2.90    0.60
  -3  -9   1    3.90    4.20
   3  -9  -1    3.90    1.00
   3  -9  -1    3.30    0.80
  -3  -9   1    3.60    0.80
  -3  -9   1    4.70    0.50
  -3   9   1    2.50    4.30
  -3   9   1    3.90    0.90
   3   9  -1    3.70    0.90
   3   9  -1   -1.00    6.70
  -3   9   1    4.00    0.80
   3   9  -1    3.30    0.80
   2  -9  -1    0.20    0.80
   2  -9  -1    1.40    0.70
   2  -9  -1    1.70    0.70
   2  -9  -1    1.10    4.10
  -2  -9   1    0.60    0.70
   2  -9  -1    0.80    0.70
  -2  -9   1   -1.00    3.70
   2   9  -1    1.10    0.80
   2   9  -1    9.30    4.00
   2   9  -1    0.20    0.60
  -2   9   1    1.20    0.70
  -2   9   1   -0.20    0.70
  -2   9   1   -2.70    3.80
  -1  -9   1    5.80    0.70
   1  -9  -1    5.70    1.10
  -1  -9   1    7.00    4.10
   1  -9  -1    4.80    0.90
   1  -9  -1    5.60    0.80
   1  -9  -1   -0.20    3.90
   1   9  -1    8.00    4.00
  -1   9   1    4.80    0.90
   1   9  -1    5.50    1.30
  -1   9   1    5.00    0.90
   1   9  -1    4.20    0.90
   0  -9   1   23.10    1.50
   0  -9  -1   25.30    5.10
   0  -9  -1   22.90    1.50
   0  -9   1   21.90    1.70
   0  -9   1   19.10    4.90
   0  -9   1   23.20    1.20
   0  -9  -1   24.50    1.30
   0   9   1   20.20    1.60
   0   9  -1   29.80    5.20
   0   9   1   24.30    1.60
   0   9   1   15.60    4.70
   0   9  -1   22.60    1.50
   0   9  -1   24.10    1.60
   1  -9   1    0.80    0.90
  -1  -9  -1    0.00    0.70
   1  -9   1    0.60    0.60
  -1  -9  -1    0.50    0.50
   1  -9   1    0.90    0.60
  -1  -9  -1    8.90    4.00
   1  -9   1    7.40    4.10
   1  -9   1    1.10    0.70
   1   9   1    0.90    0.70
  -1   9  -1    1.20    0.60
   1   9   1    5.00    3.80
   1   9   1    0.40    0.70
  -1   9  -1    0.10    3.70
  -1   9  -1    1.00    0.70
   2  -9   1   22.10    1.70
   2  -9   1   19.20    1.30
   2  -9   1   23.50    1.40
  -2  -9  -1   17.90    2.10
   2  -9   1   21.40    5.10
   2  -9   1   23.90    1.60
  -2  -9  -1   18.20    4.80
  -2  -9  -1   23.30    1.20
   2   9   1   23.80    1.60
   2   9   1   23.40    1.70
  -2   9  -1   23.00    1.50
  -2   9  -1   18.80    1.40
  -2   9  -1   31.00    6.00
   2   9   1   19.30    4.90
   3  -9   1    1.90    0.70
  -3  -9  -1    0.90    0.50
  -3  -9  -1    0.00    0.70
  -3  -9  -1   -1.00    4.50
   3  -9   1    0.00    0.70
   3  -9   1    1.50    0.90
   3   9   1    1.70    0.90
  -3   9  -1    0.50    0.60
   3   9   1    4.00    4.00
   3   9   1    0.60    0.70
  -3   9  -1    0.80    0.70
  -3   9  -1    3.00    4.40
  -4  -9  -1    5.90    0.80
   4  -9   1    4.70    0.90
  -4  -9  -1    0.90    4.10
   4  -9   1    6.50    1.10
   4  -9   1    6.30    0.70
   4  -9   1    3.90    0.80
   4  -9   1    5.50    5.60
   4   9   1    4.80    0.90
   4   9   1    5.70    1.10
  -4   9  -1   11.50    5.20
  -4   9  -1    5.20    0.90
   4   9   1   -1.60    4.40
  -4   9  -1    4.50    0.70
  -5  -9  -1    7.00    0.80
   5  -9   1    8.30    1.20
   5  -9   1    5.90    6.40
   5  -9   1    6.80    1.00
   5  -9   1    7.00    1.10
  -5   9  -1    8.60    0.90
   5   9   1    5.80    1.00
   5   9   1    5.50    1.00
   5   9   1    7.10    4.80
  -5   9  -1   12.30    5.80
  -6  -9  -1   10.40    1.20
   6  -9   1    7.20    1.10
  -6  -9  -1    2.10    6.00
  -6  -9  -1   10.60    1.00
   6  -9   1    7.50    1.10
   6  -9   1    7.90    1.30
   6   9   1    7.80    1.10
   6   9   1    2.30    6.10
   6   9   1    6.70    1.20
   7  -9   1   27.10    2.10
   7  -9   1   26.70    2.10
   7   9   1   25.60    1.80
   7   9   1   23.80    2.00
   6 -10  -1   16.70    1.90
  -6 -10   1   18.10    1.10
   6 -10  -1   17.20    1.80
   6 -10  -1   16.00    1.70
  -6  10   1   15.70    1.40
   6  10  -1   19.90    2.30
   6  10  -1   16.70    1.90
   5 -10  -1    7.90    1.20
   5 -10  -1    5.70    0.80
   5 -10  -1    6.20    1.80
  -5 -10   1    5.60    1.00
   5 -10  -1    7.40    1.20
   5  10  -1    6.00    1.00
  -5  10   1    5.90    0.90
   5  10  -1    8.00    6.90
   5  10  -1    1.90    1.40
   4 -10  -1    6.20    7.20
  -4 -10   1    0.30    0.70
  -4 -10   1    4.10    5.40
   4 -10  -1    0.10    0.80
   4 -10  -1    0.00    1.00
   4 -10  -1    0.30    0.80
  -4  10   1   -0.70    0.60
   4  10  -1    4.60    5.70
  -4  10   1    0.20    0.70
   4  10  -1   -0.10    0.90
  -4  10   1    1.50    6.10
   4  10  -1    0.50    0.80
  -3 -10   1    2.20    0.80
   3 -10  -1   -3.30    5.80
   3 -10  -1    2.20    0.90
  -3 -10   1    2.50    0.40
   3 -10  -1    1.20    0.90
  -3 -10   1    0.50    5.00
   3 -10  -1    1.60    0.80
   3  10  -1   -0.10    5.20
  -3  10   1    9.10    5.70
   3  10  -1    2.00    0.80
  -3  10   1    1.80    0.80
   3  10  -1    3.00    1.00
   2 -10  -1   50.19    2.40
  -2 -10   1   49.80    2.20
   2 -10  -1   53.69    2.40
  -2 -10   1   48.00    1.60
  -2 -10   1   52.09    7.30
   2 -10  -1   48.60    2.50
   2  10  -1   37.40    6.80
   2  10  -1   50.09    2.40
  -2  10   1   48.50    2.20
  -2  10   1   40.10    7.20
  -2  10   1   49.10    2.20
   2  10  -1   49.60    2.30
   1 -10  -1    0.60    0.70
  -1 -10   1    3.40    5.00
   1 -10  -1    0.90    0.70
  -1 -10   1    1.00    0.50
  -1 -10   1    0.00    0.80
   1 -10  -1    1.50    0.80
   1 -10  -1   -7.20    4.90
   1  10  -1   -1.30    5.50
  -1  10   1    1.30    0.80
  -1  10   1    1.10    0.70
  -1  10   1    3.20    4.90
   1  10  -1    0.90    0.80
   1  10  -1    2.10    0.90
   0 -10   1    6.00    5.40
   0 -10   1   12.90    1.40
   0 -10  -1   13.70    1.40
   0 -10  -1    5.80    6.30
   0 -10  -1   11.80    1.20
   0 -10   1    9.80    1.10
   0  10   1   11.30    1.20
   0  10   1   10.90    1.20
   0  10  -1   12.00    1.40
   0  10  -1    8.90    5.20
   0  10  -1   12.00    1.40
  -1 -10  -1    3.10    5.20
  -1 -10  -1    3.10    0.90
  -1 -10  -1    3.10    0.60
   1 -10   1    2.70    0.90
   1 -10   1    4.30    5.20
   1 -10   1    3.40    1.00
   1  10   1    3.10    0.90
  -1  10  -1    1.90    0.80
   1  10   1    2.40    1.00
  -1  10  -1    6.20    5.30
  -1  10  -1    1.90    0.80
   1  10   1   -2.10    5.00
   2 -10   1    0.20    0.80
   2 -10   1    0.00    0.70
  -2 -10  -1    0.00    0.50
  -2 -10  -1    0.10    0.80
  -2 -10  -1    2.50    5.10
   2 -10   1   -0.40    0.80
  -2  10  -1   -0.20    0.80
   2  10   1    3.20    5.10
  -2  10  -1    0.00    0.80
   2  10   1    0.10    0.80
  -2  10  -1   -2.60    5.20
   2  10   1   -0.60    0.80
  -3 -10  -1    0.90    0.50
   3 -10   1    1.60    0.90
   3 -10   1    3.80    6.10
   3 -10   1    0.70    0.70
  -3 -10  -1    1.70    0.80
  -3 -10  -1    6.60    5.30
   3 -10   1    0.90    0.80
  -3  10  -1    2.00    0.80
  -3  10  -1   -3.90    5.70
  -3  10  -1    1.20    0.80
   3  10   1    1.90    0.90
   3  10   1    2.00    0.80
   3  10   1   14.20    5.80
   4 -10   1   24.30    2.00
   4 -10   1   22.10    1.70
  -4 -10  -1   18.90    6.80
   4 -10   1   22.30    1.30
  -4 -10  -1   20.50    1.50
   4 -10   1   21.30    1.80
   4 -10   1   18.40    8.10
   4  10   1   23.70   11.90
  -4  10  -1   23.30    1.50
   4  10   1   23.50    2.00
   4  10   1   22.90    1.80
  -4  10  -1    7.20    6.80
  -4  10  -1   24.00    1.60
  -5 -10  -1    3.40    0.80
  -5 -10  -1    2.80    6.10
   5 -10   1    3.90    1.30
   5 -10   1    1.50    0.90
   5  10   1    2.70    1.60
   5  10   1    2.40    7.20
  -5  10  -1    3.00    0.80
   4 -11  -1    4.80    1.00
   4 -11  -1    3.80    1.10
  -4 -11   1    4.10    0.80
   4 -11  -1    3.20    1.10
   4  11  -1    5.30    1.10
  -4  11   1    4.80    0.90
  -4  11   1    3.60    0.90
   4  11  -1    3.70    1.20
   3 -11  -1   88.29    3.30
  -3 -11   1   88.79    3.10
  -3 -11   1   64.09    9.60
   3 -11  -1   67.99   10.60
   3 -11  -1   92.79    4.00
   3 -11  -1   89.29    4.20
  -3  11   1   91.49    3.20
  -3  11   1   92.69    3.20
  -3  11   1   81.89   12.70
   3  11  -1   84.59    4.50
   2 -11  -1    2.30    0.80
   2 -11  -1    3.90    1.10
  -2 -11   1  -15.80    7.30
   2 -11  -1    3.00    1.20
   2 -11  -1    2.50    7.80
  -2 -11   1    2.80    0.50
  -2 -11   1    2.70    0.90
  -2  11   1    2.10    0.90
  -2  11   1    4.00    1.00
   2  11  -1    3.20    1.00
   2  11  -1   -1.40    6.90
  -2  11   1    0.90   12.80
   2  11  -1    1.80    0.90
   1 -11  -1   14.00    7.40
  -1 -11   1   10.20    1.00
   1 -11  -1    7.70    1.00
  -1 -11   1   -1.50    6.80
  -1 -11   1    8.50    1.20
   1 -11  -1   10.50    1.30
  -1  11   1    7.60    1.10
  -1  11   1    8.10    1.10
   1  11  -1    8.10    1.20
   1  11  -1    9.30    1.20
   1  11  -1   -5.60    7.50
  -1  11   1    0.60    7.20
   0 -11  -1   20.70    7.30
   0 -11   1   13.60    1.20
   0 -11  -1   15.50    1.30
   0 -11   1   12.60    1.30
   0 -11   1    9.30    6.90
   0 -11  -1   16.10    1.60
   0  11   1   13.60    1.60
   0  11   1   14.40    1.70
   0  11  -1   15.50    1.70
   0  11  -1    5.20    7.80
   0  11  -1   14.80    1.60
   0  11   1    9.20    7.10
  -1 -11  -1    3.80    1.00
   1 -11   1    4.60    1.10
  -1 -11  -1    6.90   12.30
   1 -11   1   -4.60   11.30
   1 -11   1    4.20    1.10
  -1 -11  -1    5.40    0.80
   1 -11   1    4.70    1.50
  -1  11  -1   -0.50    6.90
   1  11   1    4.40    1.10
  -1  11  -1    5.40    1.00
   1  11   1    5.80    1.10
  -1  11  -1    4.10    1.00
   1  11   1   21.00    7.50
   2 -11   1    6.30    1.40
   2 -11   1   14.50    8.60
   2 -11   1    4.30    0.90
  -2 -11  -1  -13.00    6.80
  -2 -11  -1    2.10    0.90
  -2 -11  -1    3.10    0.60
   2 -11   1    4.30    1.30
  -2  11  -1   -8.30    7.10
  -2  11  -1    2.70    0.90
   2  11   1    3.20    1.60
   2  11   1   -9.60    7.50
  -2  11  -1    2.40    0.90
   2  11   1    3.30    1.10
  -3 -11  -1    1.80    0.80
  -3 -11  -1    4.40    7.20
   3 -11   1    0.70    0.80
   3 -11   1    1.50    0.90
  -3 -11  -1   -0.10    0.50
   3 -11   1   -2.80    8.10
   3 -11   1    0.60    0.90
  -3  11  -1    1.00    0.90
   3  11   1    6.20    8.40
  -3  11  -1    9.00    8.10
   3  11   1    0.60    0.90
   3  11   1   -0.20    0.90
  -3  11  -1    1.10    0.80
  11   0  -2    0.10    0.50
  11   0  -2    1.50    1.00
  11   0  -2   -0.80    0.70
  10   0  -2    6.80    0.70
  10   0  -2    7.50    0.80
  10   0  -2    5.70    0.50
  10   0  -2    6.30    1.00
   9   0  -2    0.70    0.90
   9   0  -2    0.60    0.40
   9   0  -2    0.00    0.30
   9   0  -2    0.60    0.30
   8   0  -2   20.20    0.90
   8   0  -2   20.40    1.50
   8   0  -2   20.60    0.80
   8   0  -2   20.60    0.90
   7   0  -2    0.00    0.30
   7   0  -2    0.00    0.30
   7   0  -2   -0.10    0.30
   7   0  -2    0.40    0.60
   6   0  -2  368.86    8.60
   6   0  -2  369.96    8.40
   6   0  -2  364.86    8.40
   6   0  -2  378.66    8.90
   5   0  -2   -0.50    0.40
   5   0  -2    0.10    0.10
  -5   0   2    0.60    0.40
  -5   0   2    0.00    0.30
   5   0  -2    0.00    0.10
   5   0  -2    0.10    0.20
   3   0  -2    0.00    0.20
   2   0  -2  288.27    6.70
   2   0  -2  295.87    6.60
   1   0  -2    4.60    0.20
   1   0  -2    4.50    0.50
   1   0  -2    4.60    0.20
   0   0   2    0.00    0.10
  -1   0  -2    2.10    0.70
  -1   0  -2    1.20    0.60
  -1   0  -2    0.80    0.20
   1   0   2    1.10    0.20
   1   0   2    1.10    0.20
  -1   0  -2    1.40    0.20
   1   0   2    1.70    0.20
  -1   0  -2    1.20    0.20
   2   0   2 9999.00  229.98
   2   0   2 9223.38  236.98
  -3   0  -2    0.80    0.90
  -3   0  -2    0.70    0.20
  -3   0  -2    1.10    0.20
   3   0   2    0.20    0.30
   3   0   2    0.60    0.30
  -3   0  -2   -0.10    0.90
   3   0   2    0.70    0.20
  -4   0  -2 1214.18   29.70
  -4   0  -2 1237.48   29.80
  -5   0  -2    0.40    1.10
  -5   0  -2   -0.50    1.20
  -5   0  -2    0.20    0.20
   5   0   2    0.10    0.50
   5   0   2    0.30    0.30
   5   0   2    0.20    0.20
   5   0   2   -0.30    0.30
  -5   0  -2   -0.20    0.20
  -5   0  -2    0.30    0.20
   6   0   2  119.19    3.10
   6   0   2  113.59    3.50
   6   0   2  120.19    3.10
  -6   0  -2  116.49    5.40
   6   0   2  121.59    2.90
  -6   0  -2  127.89    5.50
   7   0   2   -0.70    0.70
   7   0   2   -0.40    0.40
   7   0   2    0.20    0.40
   7   0   2    0.30    0.20
  -7   0  -2   -1.60    1.80
  -7   0  -2    0.70    1.80
   8   0   2  289.87    7.00
   8   0   2  281.17    7.00
  -8   0  -2  298.77   10.00
  -8   0  -2  290.97   10.10
   8   0   2  292.07    8.70
   9   0   2    0.20    0.50
  -9   0  -2    0.10    2.80
  -9   0  -2   -0.20    4.00
   9   0   2    0.20    0.90
  10   0   2    3.10    1.00
 -10   0  -2    2.80    3.30
  10   0   2    4.50    0.70
  11  -1  -2   20.00    1.10
  11  -1  -2   20.90    1.70
  11  -1  -2   18.40    1.80
  11   1  -2   15.90    1.20
  11   1  -2   21.50    1.10
  11   1  -2   19.00    1.80
  11   1  -2   19.10    1.50
  10  -1  -2   19.20    1.00
  10  -1  -2   20.80    1.70
  10  -1  -2   20.50    1.10
  10   1  -2   20.20    1.00
  10   1  -2   21.80    1.10
  10   1  -2   23.50    1.20
  10   1  -2   22.70    1.80
   9  -1  -2    1.60    0.40
   9  -1  -2    1.20    0.70
   9  -1  -2    2.00    0.40
   9   1  -2    1.60    0.40
   9   1  -2    1.00    0.40
   9   1  -2    1.60    0.40
   9   1  -2    1.90    0.80
   8  -1  -2  114.59    2.80
   8  -1  -2  112.79    2.90
   8  -1  -2  113.89    2.90
   8  -1  -2  116.79    3.60
   8   1  -2  121.49    3.60
   8   1  -2  117.39    3.10
   8   1  -2  116.29    2.90
   8   1  -2  112.19    2.90
   7  -1  -2   28.60    1.00
   7  -1  -2   28.50    1.00
   7  -1  -2   27.90    1.50
   7  -1  -2   28.50    0.90
   7   1  -2   28.30    1.20
   7   1  -2   28.80    0.90
  -7   1   2   27.20    1.80
  -7   1   2   28.90    1.80
   7   1  -2   27.80    1.50
   7   1  -2   29.60    0.90
   6  -1  -2    6.90    0.50
   6  -1  -2    4.80    0.60
   6  -1  -2    7.50    0.50
   6  -1  -2    6.50    0.50
   6   1  -2    6.70    0.40
  -6   1   2    8.90    1.20
   6   1  -2    5.40    0.60
  -6   1   2    4.60    1.00
   6   1  -2    5.90    0.40
  -5  -1   2   82.29    2.40
   5  -1  -2   81.59    2.10
   5  -1  -2   81.69    2.00
   5  -1  -2   85.29    2.60
   5  -1  -2   82.99    2.00
  -5  -1   2   80.99    2.40
   5   1  -2   81.89    1.90
  -5   1   2   82.99    3.00
   5   1  -2   79.69    2.20
   5   1  -2   80.69    1.90
  -4  -1   2   51.89    1.80
   4  -1  -2   53.59    2.20
   4  -1  -2   52.19    1.30
   4  -1  -2   54.39    1.60
   4  -1  -2   53.99    1.30
   4   1  -2   52.69    1.30
   4   1  -2   53.49    1.30
   4   1  -2   55.59    1.60
  -4   1   2   54.89    2.20
  -3  -1   2  107.79    3.50
   3  -1  -2  107.79    2.70
   3  -1  -2  112.89    3.40
   3  -1  -2  107.19    2.50
   3  -1  -2  105.49    2.50
   3   1  -2  106.19    3.00
  -3   1   2  107.69    2.70
   3   1  -2  105.29    2.70
  -3   1   2  111.19    3.40
   2  -1  -2 6875.71  172.48
   2   1  -2 7680.63  168.68
  -2   1   2 7302.17  170.78
   1  -1  -2  416.66   10.30
   1   1  -2  413.76   10.20
  -1   1   2  422.26   10.30
   0  -1  -2    4.40    0.30
   0  -1  -2    6.00    0.30
   0  -1  -2    3.60    0.70
   0   1   2    5.30    0.30
   0   1   2    5.10    0.80
   0   1  -2    5.80    0.30
   0   1  -2    6.20    0.90
   0   1  -2    6.20    0.30
   0   1   2    5.60    0.30
   1  -1   2 2498.15   56.69
  -1   1  -2 2474.85   56.69
   2  -1   2  790.52   21.10
   2   1   2  850.91   20.30
  -2   1  -2  841.72   20.30
  -3  -1  -2  431.86    9.80
   3  -1   2  418.46   11.70
   3  -1   2  434.96    9.80
  -3  -1  -2  429.86    9.70
  -3  -1  -2  413.26   11.60
   3  -1   2  424.16    9.90
   3  -1   2  431.36    9.80
  -3  -1  -2  426.76    9.70
   3   1   2  434.66    9.70
   3   1   2  434.66    9.80
  -3   1  -2  428.26    9.70
   3   1   2  416.16    9.70
  -3   1  -2  432.36    9.70
  -3   1  -2  426.56   11.80
   3   1   2  441.06    9.90
   3   1   2  423.36   11.60
  -4  -1  -2  159.28    3.70
  -4  -1  -2  148.39    5.70
   4  -1   2  159.18    4.10
  -4  -1  -2  154.58    3.80
   4  -1   2  160.58    5.90
  -4  -1  -2  156.68    3.70
   4  -1   2  156.58    3.80
   4  -1   2  160.98    3.80
  -4   1  -2  158.78    3.70
  -4   1  -2  158.08    3.70
  -4   1  -2  158.68    5.90
   4   1   2  159.48    3.80
   4   1   2  156.08    3.80
   4   1   2  154.48    3.80
  -5  -1  -2   57.49    1.40
  -5  -1  -2   57.09    1.60
   5  -1   2   59.19    1.70
  -5  -1  -2   58.59    3.50
   5  -1   2   57.29    2.00
  -5  -1  -2   56.59    3.60
   5  -1   2   55.69    1.70
  -5   1  -2   59.19    3.60
  -5   1  -2   58.99    1.50
   5   1   2   55.39    1.70
  -5   1  -2   57.39    1.50
  -5   1  -2   52.69    3.50
   5   1   2   60.99    1.70
   5   1   2   58.29    1.70
  -6  -1  -2    0.60    0.30
   6  -1   2    0.60    0.50
  -6  -1  -2    0.50    1.50
   6  -1   2    0.10    0.40
  -6  -1  -2    3.10    1.70
   6  -1   2    0.40    0.60
   6   1   2    0.40    0.40
   6   1   2    0.10    0.30
  -6   1  -2   -1.00    1.70
   6   1   2    0.00    0.40
  -6   1  -2    1.30    1.60
  -7  -1  -2    0.40    1.80
   7  -1   2    0.90    0.50
   7  -1   2    2.60    0.80
  -7  -1  -2    3.00    1.80
   7  -1   2    0.60    0.50
   7   1   2    1.80    0.40
  -7   1  -2    1.80    1.90
   7   1   2    2.30    0.50
  -7   1  -2   -1.10    1.90
   7   1   2    1.60    0.40
   7   1   2    1.40    0.70
  -8  -1  -2   10.30    2.60
   8  -1   2   11.50    0.90
  -8  -1  -2   10.00    2.80
   8  -1   2   13.30    1.50
   8  -1   2   12.00    1.00
   8   1   2   13.00    0.80
   8   1   2   13.40    1.50
  -8   1  -2   13.50    3.10
  -8   1  -2   11.60    2.90
   8   1   2   10.80    0.90
   8   1   2   11.50    1.20
   8   1   2   11.20    1.00
  -9  -1  -2    0.20    2.70
   9  -1   2    0.10    0.40
  -9  -1  -2   -5.10    2.70
   9  -1   2    0.70    0.90
   9  -1   2   -0.10    0.50
   9   1   2    0.30    0.50
  -9   1  -2    0.00    2.90
   9   1   2    0.10    0.30
   9   1   2    0.50    0.80
  10  -1   2    4.70    1.20
  10  -1   2    6.00    0.80
 -10  -1  -2    7.40    3.20
 -10   1  -2    3.30    3.70
  10   1   2    4.60    0.70
  10   1   2    4.30    1.10
  11  -2  -2    1.10    0.90
  11  -2  -2   -1.30    0.90
  11  -2  -2    1.10    0.50
  11   2  -2    0.30    0.60
  11   2  -2    0.20    0.40
  11   2  -2   -0.90    0.80
  11   2  -2   -0.30    0.40
  10  -2  -2    7.10    1.10
  10  -2  -2    6.10    1.10
  10  -2  -2    7.40    0.80
  10  -2  -2    9.30    0.90
  10   2  -2    7.80    0.80
  10   2  -2    7.90    0.80
  10   2  -2    9.80    0.90
  10   2  -2   10.10    1.40
   9  -2  -2   15.60    0.90
   9  -2  -2   14.90    1.50
   9  -2  -2   15.30    0.90
   9   2  -2   14.50    0.80
   9   2  -2   14.10    0.80
   9   2  -2   14.80    1.50
   9   2  -2   16.10    1.00
   8  -2  -2   46.20    1.50
   8  -2  -2   49.20    1.60
   8  -2  -2   47.80    2.10
  -8   2   2   47.80    3.00
   8   2  -2   49.00    1.50
   8   2  -2   50.29    1.80
   8   2  -2   48.30    1.50
  -7  -2   2   -0.70    0.80
   7  -2  -2   -0.40    0.30
  -7  -2   2   -0.20    0.70
   7  -2  -2   -0.10    0.60
   7  -2  -2   -0.40    0.30
   7  -2  -2    0.40    0.20
   7  -2  -2    0.00    0.20
   7   2  -2   -0.40    0.30
   7   2  -2   -0.10    0.30
   7   2  -2   -0.30    0.50
  -7   2   2    0.70    1.30
   6  -2  -2   32.40    1.10
  -6  -2   2   29.60    1.90
   6  -2  -2   32.30    0.90
   6  -2  -2   32.30    1.50
  -6  -2   2   34.80    2.00
   6  -2  -2   34.10    1.10
   6  -2  -2   30.40    2.60
   6  -2  -2   32.80    0.90
   6   2  -2   32.90    1.00
   6   2  -2   34.30    1.00
  -6   2   2   30.20    2.50
   6   2  -2   33.00    1.30
   5  -2  -2   22.40    2.00
   5  -2  -2   20.40    0.70
   5  -2  -2   19.30    0.80
   5  -2  -2   18.60    0.70
   5  -2  -2   20.30    1.10
  -5  -2   2   17.10    1.60
   5   2  -2   19.10    0.70
   5   2  -2   19.60    0.70
   5   2  -2   19.60    1.00
  -5   2   2   19.80    2.00
   5   2  -2   23.70    1.70
   4  -2  -2  299.57    7.20
   4  -2  -2  308.37    6.90
   4  -2  -2  305.87    8.70
  -4  -2   2  305.67    7.20
  -4  -2   2  311.97    8.20
   4  -2  -2  300.87    7.00
   4  -2  -2  303.07    7.00
  -4   2   2  294.87    8.60
   4   2  -2  306.37    6.90
   4   2  -2  304.77    6.90
   4   2  -2  303.17    8.30
   4   2  -2  306.47    7.20
  -4   2   2  303.77    7.20
   3  -2  -2  635.64   16.00
  -3  -2   2  639.24   15.50
  -3  -2   2  622.64   14.40
  -3   2   2  638.44   14.40
  -3   2   2  644.34   16.00
   3   2  -2  632.74   15.50
   2  -2  -2  595.54   15.10
  -2  -2   2  587.84   13.50
  -2  -2   2  599.64   14.80
   2   2  -2  598.14   14.80
  -2   2   2  606.64   15.10
   1  -2  -2 1533.55   35.90
  -1   2   2 1527.05   35.80
   1   2  -2 1536.25   35.70
   0  -2   2 2104.39   49.30
   0  -2  -2 2206.88   49.50
   0   2  -2 2123.29   49.30
   0   2   2 2120.19   49.40
   1  -2   2  213.08    5.10
   1  -2   2  212.28    5.00
   1  -2   2  221.78    5.10
  -1  -2  -2  220.28    5.00
  -1  -2  -2  219.58    5.10
  -1  -2  -2  228.68    6.90
  -1  -2  -2  222.08    5.10
  -1  -2  -2  213.78    5.00
   1  -2   2  229.78    6.90
  -1   2  -2  218.38    5.10
   1   2   2  213.18    5.00
  -1   2  -2  216.48    5.00
   1   2   2  219.08    5.10
  -1   2  -2  213.08    5.00
   1   2   2  203.48    5.00
   1   2   2  212.38    5.00
   1   2   2  218.08    6.70
  -1   2  -2  218.08    6.80
  -1   2  -2  213.18    5.00
   2  -2   2  806.12   20.30
  -2   2  -2  823.62   20.40
   2   2   2  791.82   20.20
  -3  -2  -2   59.59    3.30
  -3  -2  -2   61.99    1.80
   3  -2   2   61.09    1.90
  -3  -2  -2   62.99    1.60
   3  -2   2   58.89    3.40
  -3  -2  -2   61.69    1.60
   3  -2   2   62.49    1.70
   3  -2   2   59.39    1.70
  -3   2  -2   63.39    1.70
   3   2   2   63.29    1.70
   3   2   2   60.79    1.70
   3   2   2   58.39    1.70
  -3   2  -2   63.29    1.90
   3   2   2   61.39    1.80
   3   2   2   59.19    3.20
  -3   2  -2   63.39    1.70
  -3   2  -2   62.29    3.50
   4  -2   2 1373.76   33.60
  -4  -2  -2 1371.56   33.30
  -4   2  -2 1369.26   33.60
   4   2   2 1363.26   33.30
   5  -2   2  551.94   13.00
   5  -2   2  575.24   16.10
  -5  -2  -2  568.94   12.70
  -5  -2  -2  567.54   13.00
   5  -2   2  580.44   13.30
  -5  -2  -2  576.54   12.70
   5  -2   2  571.34   13.00
  -5  -2  -2  565.04   15.60
   5   2   2  571.24   15.70
   5   2   2  566.54   13.00
  -5   2  -2  574.14   12.80
   5   2   2  558.64   13.10
   5   2   2  558.24   13.10
  -5   2  -2  564.14   16.00
  -5   2  -2  564.34   12.80
   5   2   2  563.34   13.00
   6  -2   2  162.08    4.40
  -6  -2  -2  158.38    6.60
  -6  -2  -2  156.08    6.50
   6  -2   2  149.99    3.90
   6  -2   2  154.38    3.90
  -6   2  -2  155.38    3.50
   6   2   2  152.88    4.10
   6   2   2  153.08    3.90
  -6   2  -2  150.88    3.70
  -6   2  -2  157.68    6.90
   7  -2   2   -0.10    0.60
  -7  -2  -2   -1.60    2.10
   7  -2   2    0.60    0.50
  -7  -2  -2   -0.50    1.90
   7  -2   2   -0.50    0.50
   7   2   2    0.40    0.50
   7   2   2   -0.10    0.50
   7   2   2    1.10    0.40
   7   2   2    0.90    0.40
  -7   2  -2    2.00    2.20
  -7   2  -2    3.40    2.20
   8  -2   2   24.50    1.30
   8  -2   2   25.80    1.70
  -8  -2  -2   22.60    3.40
   8  -2   2   24.40    1.20
  -8  -2  -2   22.80    3.30
  -8   2  -2   21.10    3.30
   8   2   2   22.50    1.40
   8   2   2   24.30    1.20
   8   2   2   24.40    1.20
   8   2   2   22.40    1.20
  -8   2  -2   24.40    3.60
  -9  -2  -2    4.60    2.90
  -9  -2  -2    5.60    3.10
   9  -2   2    2.70    0.60
   9  -2   2    5.60    1.20
   9  -2   2    3.80    0.70
   9   2   2    5.70    1.10
   9   2   2    3.60    0.70
   9   2   2    4.40    0.60
   9   2   2    4.10    0.60
  -9   2  -2    5.80    3.90
  -9   2  -2    0.20    3.40
  10  -2   2    0.30    0.60
  10  -2   2    1.80    1.00
 -10  -2  -2   -3.00    3.40
  10   2   2    0.40    0.90
 -10   2  -2   -5.30    3.90
  10   2   2    0.30    0.40
  10   2   2    0.70    0.60
  10  -3  -2    1.00    0.50
  10  -3  -2    0.70    0.80
  10  -3  -2    0.10    0.50
  10  -3  -2    0.20    0.80
  10   3  -2   -0.10    0.40
  10   3  -2    0.30    0.50
  10   3  -2   -0.20    0.50
  10   3  -2    0.30    0.90
  10   3  -2    0.40    0.40
   9  -3  -2    0.40    0.40
   9  -3  -2    0.30    0.50
   9  -3  -2    1.20    0.80
   9  -3  -2    0.30    0.70
  -9   3   2    1.00    2.20
   9   3  -2    0.50    0.40
  -9   3   2    1.50    2.20
   9   3  -2    0.20    0.50
   9   3  -2    0.30    0.50
   9   3  -2    0.20    0.40
   8  -3  -2    8.60    1.10
  -8  -3   2    5.70    1.20
   8  -3  -2    5.50    0.60
   8  -3  -2    5.60    0.60
  -8  -3   2    5.60    1.40
  -8   3   2    7.40    2.10
   8   3  -2    6.50    0.70
   8   3  -2    6.70    0.80
   8   3  -2    5.20    0.70
   8   3  -2    6.10    0.70
   7  -3  -2    0.20    0.40
  -7  -3   2   -1.00    1.20
   7  -3  -2   -1.70    1.80
   7  -3  -2    0.30    0.70
  -7   3   2    1.40    1.70
   7   3  -2   -0.30    0.60
   7   3  -2   -0.10    0.50
   7   3  -2    0.60    0.40
   7   3  -2    0.80    0.50
   6  -3  -2   74.29    2.00
   6  -3  -2   73.79    2.10
   6  -3  -2   70.29    4.10
   6  -3  -2   69.99    1.70
   6  -3  -2   71.99    2.40
   6  -3  -2   69.19    1.70
  -6  -3   2   69.09    3.50
   6   3  -2   72.09    2.30
   6   3  -2   70.39    1.90
   6   3  -2   70.59    2.00
   6   3  -2   72.59    3.60
   6   3  -2   71.29    1.90
  -6   3   2   73.69    4.10
   5  -3  -2   63.49    1.80
  -5  -3   2   59.39    3.20
   5  -3  -2   62.69    1.60
  -5  -3   2   61.99    2.00
   5  -3  -2   61.19    1.80
   5  -3  -2   62.09    2.10
   5  -3  -2   64.89    3.80
   5   3  -2   64.89    2.00
   5   3  -2   61.49    1.70
  -5   3   2   60.49    2.00
   5   3  -2   59.89    1.70
  -5   3   2   60.59    3.70
   5   3  -2   62.99    1.70
   5   3  -2   61.39    3.30
   4  -3  -2   63.89    3.70
   4  -3  -2   68.39    2.10
   4  -3  -2   62.89    1.80
   4  -3  -2   63.19    1.80
   4  -3  -2   70.49    2.10
  -4  -3   2   64.59    3.40
   4  -3  -2   67.79    1.70
  -4  -3   2   66.69    2.00
   4   3  -2   63.49    1.70
  -4   3   2   65.89    2.00
   4   3  -2   68.59    3.40
   4   3  -2   69.69    2.30
  -4   3   2   64.69    3.60
  -4   3   2   62.69    1.70
   4   3  -2   65.39    1.70
  -4   3   2   64.09    1.70
   4   3  -2   61.49    1.80
   3  -3  -2   53.79    1.50
   3  -3  -2   53.89    1.50
   3  -3  -2   56.19    1.70
  -3  -3   2   57.19    3.00
   3  -3  -2   52.59    1.70
  -3  -3   2   55.19    1.40
   3  -3  -2   55.69    1.50
   3  -3  -2   53.69    3.20
  -3  -3   2   55.89    1.40
  -3  -3   2   52.59    1.70
   3   3  -2   53.59    1.30
  -3   3   2   53.69    1.70
  -3   3   2   52.59    1.50
   3   3  -2   53.49    1.50
  -3   3   2   55.99    1.50
   3   3  -2   56.99    3.10
   3   3  -2   54.39    1.50
   3   3  -2   52.89    1.70
  -3   3   2   53.79    3.10
   2  -3  -2   -0.50    0.20
  -2  -3   2    0.00    0.30
   2  -3  -2   -0.20    0.30
  -2  -3   2    0.10    0.80
  -2  -3   2   -0.20    0.20
   2  -3  -2    1.60    1.10
   2  -3  -2   -0.30    0.30
   2  -3  -2    0.00    0.20
   2  -3  -2    0.00    0.30
  -2  -3   2    0.00    0.20
  -2   3   2   -0.20    0.30
   2   3  -2    0.40    0.90
   2   3  -2    1.00    0.40
  -2   3   2    0.40    0.20
   2   3  -2   -0.20    0.20
  -2   3   2   -0.20    0.20
   2   3  -2    0.40    0.30
  -2   3   2    0.40    0.20
   2   3  -2   -0.10    0.20
  -2   3   2    1.30    1.00
  -1  -3   2  365.26    8.30
  -1  -3   2  376.86    8.30
   1  -3  -2  350.66    8.40
  -1  -3   2  365.36    8.40
  -1  -3   2  365.76   10.40
   1  -3  -2  376.96    8.40
   1  -3  -2  344.17    8.40
  -1  -3   2  362.96    8.40
  -1  -3   2  366.96    8.20
   1  -3  -2  370.36   10.90
   1  -3  -2  357.46    8.40
  -1   3   2  363.26    8.30
   1   3  -2  363.36    8.40
   1   3  -2  363.16    8.30
  -1   3   2  369.86    8.40
  -1   3   2  349.07    8.30
   1   3  -2  354.16    8.40
  -1   3   2  373.76   10.60
  -1   3   2  364.36    8.40
  -1   3   2  357.26    8.40
   1   3  -2  356.76    8.30
   1   3  -2  382.26   10.60
   0  -3  -2 1391.86   33.70
   0  -3   2 1398.16   33.70
   0   3  -2 1390.86   33.70
   0   3   2 1408.66   33.80
  -1  -3  -2 1612.74   37.90
   1  -3   2 1588.74   37.90
  -1   3  -2 1519.05   41.10
   1   3   2 1583.84   37.80
   2  -3   2  516.95   11.50
  -2  -3  -2  508.75   11.40
  -2  -3  -2  506.55   14.00
   2  -3   2  494.85   11.50
  -2  -3  -2  493.25   11.40
   2  -3   2  514.75   14.20
  -2  -3  -2  504.05   11.60
   2  -3   2  493.05   11.60
  -2   3  -2  500.15   14.20
   2   3   2  497.25   11.50
  -2   3  -2  505.25   11.30
  -2   3  -2  494.15   11.50
   2   3   2  498.45   11.40
   2   3   2  510.45   11.60
  -2   3  -2  506.95   11.60
   2   3   2  487.85   11.50
  -2   3  -2  509.85   11.50
   2   3   2  496.65   14.00
   3  -3   2  848.02   19.50
   3  -3   2  864.91   19.30
   3  -3   2  874.01   22.40
  -3  -3  -2  820.12   19.40
  -3   3  -2  866.61   19.50
   3   3   2  845.32   22.00
  -3   3  -2  854.61   19.30
   3   3   2  855.11   19.30
  -3   3  -2  853.91   22.40
   3   3   2  854.51   19.30
  -4  -3  -2    7.80    0.60
  -4  -3  -2    8.20    0.50
   4  -3   2    7.90    0.70
   4  -3   2    7.80    0.90
  -4  -3  -2    9.10    1.90
   4  -3   2    8.00    1.90
   4  -3   2    8.70    1.00
  -4  -3  -2    9.30    0.80
  -4   3  -2    7.90    0.80
  -4   3  -2    6.30    1.80
   4   3   2    7.60    0.70
  -4   3  -2    7.50    0.60
   4   3   2    6.40    0.70
  -4   3  -2    7.90    0.60
   4   3   2    8.10    1.90
   4   3   2    7.50    0.90
   5  -3   2  220.68    5.70
   5  -3   2  224.68    5.40
  -5  -3  -2  223.08    5.10
   5  -3   2  217.18    8.40
  -5  -3  -2  216.38    5.50
  -5  -3  -2  229.28    8.20
  -5  -3  -2  221.38    5.20
   5  -3   2  216.98    5.40
   5   3   2  226.28    8.30
   5   3   2  226.68    5.50
   5   3   2  218.88    5.50
   5   3   2  215.38    5.40
  -5   3  -2  222.98    5.70
  -5   3  -2  228.58    5.30
  -5   3  -2  220.58    5.20
  -5   3  -2  222.98    8.60
  -6  -3  -2   91.39    2.80
  -6  -3  -2   96.19    5.20
   6  -3   2   98.69    2.80
   6  -3   2   98.29    3.10
   6  -3   2   95.49    2.70
   6   3   2   94.79    5.30
  -6   3  -2   90.39    5.50
   6   3   2   99.49    2.70
  -6   3  -2  100.49    2.40
   6   3   2   95.39    2.80
  -6   3  -2   98.89    2.40
   6   3   2   97.59    2.70
   6   3   2   99.29    2.80
   7  -3   2   26.10    1.30
  -7  -3  -2   25.40    3.30
  -7  -3  -2   26.50    3.60
   7  -3   2   26.80    1.70
  -7  -3  -2   22.20    1.20
   7  -3   2   25.90    1.30
   7   3   2   27.00    1.30
   7   3   2   26.10    1.20
   7   3   2   25.60    1.30
   7   3   2   24.90    1.30
  -7   3  -2   21.00    3.30
   8  -3   2    9.20    1.10
  -8  -3  -2    9.40    3.20
  -8  -3  -2    8.90    0.90
   8  -3   2   10.30    1.10
   8  -3   2    8.20    0.90
   8   3   2    9.20    1.00
  -8   3  -2    7.00    3.10
   8   3   2    7.60    1.00
   8   3   2    9.20    1.00
   8   3   2    9.60    1.00
   9  -3   2   10.10    1.10
  -9  -3  -2   14.40    3.60
   9  -3   2   14.70    1.50
  -9   3  -2   15.70    4.00
   9   3   2   14.00    1.20
   9   3   2   11.90    1.20
   9   3   2   11.90    1.10
  10  -3   2    4.50    1.80
 -10  -3  -2    2.60    4.00
  10  -3   2    2.30    0.70
  10   3   2    3.50    1.20
  10   3   2    2.80    0.60
  10   3   2    2.10    0.70
 -10   3  -2   -3.40    4.70
  10  -4  -2    2.70    0.60
  10  -4  -2    2.70    1.00
  10  -4  -2    2.80    1.00
  10   4  -2    3.60    0.70
  10   4  -2    4.40    0.70
  10   4  -2    4.40    0.60
   9  -4  -2   22.60    1.70
   9  -4  -2   21.80    1.20
   9  -4  -2   20.70    1.20
   9  -4  -2   21.80    1.80
   9   4  -2   21.90    1.10
   9   4  -2   18.60    1.40
  -9   4   2   19.40    4.10
   9   4  -2   22.80    1.10
   9   4  -2   20.30    1.10
   8  -4  -2  127.99    3.50
   8  -4  -2  126.89    6.50
  -8  -4   2  124.49    5.30
   8  -4  -2  127.59    3.50
   8  -4  -2  135.79    4.10
   8  -4  -2  132.89    4.10
   8   4  -2  125.39    3.70
   8   4  -2  132.69    3.40
  -8   4   2  128.89    9.30
   8   4  -2  124.89    3.40
   8   4  -2  127.09    3.40
   7  -4  -2  197.28    5.30
   7  -4  -2  195.58    5.40
   7  -4  -2  188.28    4.90
   7  -4  -2  199.98    4.90
  -7  -4   2  185.58    7.00
   7   4  -2  191.08    4.80
  -7   4   2  199.48    8.00
   7   4  -2  192.28    4.80
   7   4  -2  198.28    5.20
   7   4  -2  190.28    7.00
   7   4  -2  203.58    4.90
  -6  -4   2  136.59    5.70
   6  -4  -2  135.49    3.60
   6  -4  -2  139.39    3.90
   6  -4  -2  132.79    3.50
  -6  -4   2  130.59    3.80
   6  -4  -2  138.69    3.20
   6  -4  -2  134.29    4.00
  -6   4   2  136.29    3.90
   6   4  -2  142.79    5.80
   6   4  -2  141.09    3.90
   6   4  -2  135.69    3.40
  -6   4   2  135.29    6.30
   6   4  -2  137.09    3.50
   6   4  -2  133.09    3.50
  -5  -4   2   14.50    2.10
   5  -4  -2   10.90    1.10
  -5  -4   2   15.10    1.10
   5  -4  -2   13.20    1.10
   5  -4  -2   11.50    0.90
   5  -4  -2   13.20    2.40
   5  -4  -2   14.10    0.60
   5  -4  -2   12.80    0.80
  -5   4   2   15.70    1.00
   5   4  -2   15.70    2.30
   5   4  -2   14.10    0.60
   5   4  -2   13.40    1.10
   5   4  -2   13.50    0.80
  -5   4   2   10.70    3.80
  -5   4   2   13.00    0.60
  -5   4   2   11.70    0.60
   4  -4  -2  314.67    7.70
   4  -4  -2  312.37    7.80
   4  -4  -2  325.77   10.60
  -4  -4   2  322.87   10.00
  -4  -4   2  323.57    7.30
  -4  -4   2  314.97    7.70
   4  -4  -2  306.97    7.50
  -4  -4   2  324.47    7.30
   4  -4  -2  325.67    7.70
   4  -4  -2  317.37    7.40
  -4   4   2  337.77   10.60
  -4   4   2  321.87    7.40
   4   4  -2  318.57    7.50
   4   4  -2  315.27    7.20
   4   4  -2  333.37    7.80
  -4   4   2  317.47    7.70
  -4   4   2  317.37    7.40
   4   4  -2  309.57   10.00
   3  -4  -2 1022.80   26.30
  -3  -4   2 1003.00   25.80
  -3  -4   2 1016.40   23.20
  -3   4   2 1019.20   26.30
  -3   4   2 1046.60   23.20
   3   4  -2 1028.80   25.90
  -2  -4   2 1113.19   24.00
   2  -4  -2 1025.40   26.50
   2   4  -2 1008.40   26.20
  -2   4   2 1005.30   26.40
  -2   4   2 1028.50   23.50
  -1  -4   2   42.70    1.40
  -1  -4   2   45.60    1.50
   1  -4  -2   45.00    1.50
   1  -4  -2   44.80    1.50
  -1  -4   2   45.00    1.20
  -1  -4   2   44.50    1.40
   1  -4  -2   43.00    1.40
  -1  -4   2   45.20    1.50
   1  -4  -2   47.10    3.40
   1  -4  -2   44.20    1.40
  -1  -4   2   44.90    3.20
   1  -4  -2   44.30    1.40
  -1   4   2   45.30    1.40
   1   4  -2   43.90    1.40
   1   4  -2   43.00    1.40
  -1   4   2   46.60    1.40
   1   4  -2   43.90    3.20
  -1   4   2   46.40    1.50
   1   4  -2   47.60    1.50
  -1   4   2   45.10    1.50
  -1   4   2   43.80    3.30
  -1   4   2   46.70    1.50
   1   4  -2   46.00    1.50
   0  -4   2 2063.49   49.40
   0  -4  -2 2103.49   49.99
   0   4   2 2076.09   49.90
   0   4  -2 2029.40   49.40
   1  -4   2  150.68    3.80
  -1  -4  -2  144.89    3.80
  -1  -4  -2  154.78    3.80
   1  -4   2  153.88    3.90
  -1  -4  -2  153.58    3.80
   1  -4   2  152.68    3.80
  -1  -4  -2  150.58    3.90
   1  -4   2  152.48    3.80
  -1  -4  -2  157.88    6.40
   1  -4   2  154.78    6.50
  -1   4  -2  151.28    3.80
   1   4   2  150.58    3.90
   1   4   2  161.28    6.50
   1   4   2  152.08    3.80
   1   4   2  148.89    3.90
  -1   4  -2  150.48    3.80
  -1   4  -2  162.78    6.60
  -1   4  -2  155.48    3.80
   1   4   2  149.49    3.80
  -1   4  -2  158.38    3.90
   1   4   2  151.78    3.80
  -2  -4  -2  343.57   11.10
  -2  -4  -2  355.16    8.30
  -2  -4  -2  349.47    8.10
  -2  -4  -2  344.67    8.10
  -2  -4  -2  351.16    8.10
   2  -4   2  344.77    8.00
   2  -4   2  349.57   11.30
   2  -4   2  357.36    8.20
   2  -4   2  353.06    8.30
   2   4   2  349.77   11.10
   2   4   2  352.26    8.20
   2   4   2  343.37    8.30
  -2   4  -2  356.96    8.30
  -2   4  -2  343.77    8.20
  -2   4  -2  348.57    8.10
   2   4   2  325.87    8.70
   2   4   2  346.27    8.30
  -2   4  -2  346.27    8.00
  -2   4  -2  360.26   11.40
   2   4   2  348.07    8.10
   3  -4   2  383.06    9.10
  -3  -4  -2  400.06    9.00
   3  -4   2  388.96   12.40
   3  -4   2  395.46    9.10
  -3  -4  -2  393.16    9.00
  -3  -4  -2  379.66    9.20
  -3  -4  -2  393.36    9.00
   3  -4   2  379.16    9.30
   3   4   2  397.06    9.30
  -3   4  -2  364.26   12.20
   3   4   2  378.76    9.00
   3   4   2  387.06    9.10
  -3   4  -2  408.56    9.20
  -3   4  -2  391.76    9.30
   3   4   2  391.66    9.20
   3   4   2  385.46   12.20
  -3   4  -2  392.86    8.90
   4  -4   2  166.98    4.10
   4  -4   2  161.98    7.20
  -4  -4  -2  156.88    3.90
  -4  -4  -2  156.98    6.80
  -4  -4  -2  161.08    4.20
   4  -4   2  154.38    4.10
   4  -4   2  155.88    4.30
  -4  -4  -2  162.08    4.00
  -4   4  -2  159.18    4.30
   4   4   2  162.98    7.00
   4   4   2  158.88    4.20
  -4   4  -2  171.78    4.20
  -4   4  -2  160.08    7.10
   4   4   2  160.28    4.10
   4   4   2  160.48    4.00
  -4   4  -2  157.28    4.00
   4   4   2  162.88    4.10
   5  -4   2  138.59    3.70
   5  -4   2  147.49    8.40
  -5  -4  -2  140.79    3.50
  -5  -4  -2  137.49    6.40
   5  -4   2  146.89    4.10
   5  -4   2  145.39    3.80
  -5  -4  -2  144.29    3.50
  -5  -4  -2  138.39    3.90
   5   4   2  141.69    3.70
   5   4   2  144.89    3.80
  -5   4  -2  137.79    7.00
  -5   4  -2  143.19    3.60
   5   4   2  145.59    3.70
   5   4   2  143.59    3.90
   5   4   2  138.09    6.60
  -5   4  -2  144.59    4.00
   6  -4   2  202.48    5.00
   6  -4   2  199.38    5.40
  -6  -4  -2  202.08    4.50
  -6  -4  -2  186.68    8.10
  -6  -4  -2  204.08    4.60
  -6  -4  -2  187.28    5.10
   6  -4   2  190.18    5.00
  -6   4  -2  201.38    4.70
   6   4   2  192.18    5.00
   6   4   2  193.58    5.10
   6   4   2  194.48    5.00
  -6   4  -2  199.48    4.70
   6   4   2  202.98    5.00
  -6   4  -2  189.48    8.60
   7  -4   2  224.88    5.90
   7  -4   2  231.58    5.80
   7  -4   2  239.68    7.30
  -7  -4  -2  221.98    5.90
  -7  -4  -2  234.18    9.30
   7   4   2  232.78    5.90
  -7   4  -2  227.48    5.20
   7   4   2  222.48    5.80
  -7   4  -2  227.38    5.30
   7   4   2  218.18    9.30
  -7   4  -2  234.78    9.80
   7   4   2  226.78    5.70
   7   4   2  233.08    5.80
   8  -4   2   97.19    3.50
   8  -4   2  100.19    3.00
  -8  -4  -2   96.79    3.00
  -8  -4  -2   97.29    6.60
  -8  -4  -2   82.39    6.50
  -8   4  -2   95.99    7.30
   8   4   2   98.99    2.90
   8   4   2   98.09    3.10
   8   4   2   94.59    3.30
   8   4   2   98.19    2.90
  -9  -4  -2    7.00    3.90
   9  -4   2   -0.10    1.00
   9   4   2   -0.10    0.60
   9   4   2    0.00    0.60
  -9   4  -2   -3.10    4.30
  10  -4   2   23.30    2.10
  10  -4   2   22.00    1.50
 -10   4  -2   20.10    6.00
  10   4   2   26.40    1.50
  10  -5  -2   45.50    3.20
  10  -5  -2   37.50    1.70
  10  -5  -2   37.00    2.40
  10   5  -2   36.20    1.40
  10   5  -2   39.70    1.60
  10   5  -2   36.50    1.90
 -10   5   2   42.20    6.20
   9  -5  -2   55.79    2.10
   9  -5  -2   56.59    2.60
   9  -5  -2   62.19    2.80
  -9  -5   2   61.19    4.60
   9   5  -2   55.39    1.90
   9   5  -2   56.69    2.00
   9   5  -2   56.59    2.40
   9   5  -2   53.99    1.80
   8  -5  -2   41.80    1.60
   8  -5  -2   41.40    4.70
   8  -5  -2   41.20    2.20
   8  -5  -2   42.10    1.70
   8  -5  -2   43.30    2.20
   8   5  -2   39.30    1.60
   8   5  -2   40.60    2.30
   8   5  -2   41.70    1.60
   8   5  -2   39.10    1.30
  -8   5   2   45.20    5.40
   7  -5  -2   17.20    1.50
   7  -5  -2   20.90    3.70
  -7  -5   2   24.20    3.30
   7  -5  -2   17.40    1.20
   7  -5  -2   15.90    1.50
   7   5  -2   16.10    3.00
   7   5  -2   15.60    1.00
  -7   5   2   20.00    3.50
   7   5  -2   16.10    0.80
   7   5  -2   16.60    1.40
   7   5  -2   16.40    1.00
  -6  -5   2    2.00    0.70
   6  -5  -2    3.50    0.90
   6  -5  -2    2.00    0.30
   6  -5  -2    1.50    0.50
   6  -5  -2    1.60    0.60
  -6  -5   2    2.40    2.00
   6  -5  -2    0.50    0.70
   6   5  -2    2.70    0.50
   6   5  -2    2.00    0.30
  -6   5   2    0.70    0.60
  -6   5   2    0.70    2.10
   6   5  -2    2.50    0.50
   6   5  -2    1.10    2.10
  -6   5   2    1.20    0.30
   6   5  -2    1.30    0.70
  -6   5   2    1.10    0.30
   5  -5  -2    3.10    0.70
   5  -5  -2    3.20    0.50
   5  -5  -2    3.80    0.60
   5  -5  -2    4.50    0.40
  -5  -5   2    4.00    0.40
   5  -5  -2    3.60    0.80
   5  -5  -2    4.40    2.20
  -5  -5   2    3.70    0.40
  -5  -5   2    3.50    0.70
   5   5  -2    2.80    0.70
   5   5  -2    3.30    0.50
   5   5  -2    4.80    0.30
   5   5  -2    3.60    0.70
  -5   5   2    4.50    0.50
   5   5  -2    3.90    0.50
  -5   5   2    4.10    0.50
  -5   5   2    3.30    0.70
   5   5  -2    4.30    2.00
  -5   5   2    1.20    2.00
   4  -5  -2    1.10    0.60
   4  -5  -2    2.10    0.50
  -4  -5   2    2.70    0.40
   4  -5  -2    3.20    0.40
  -4  -5   2    2.70    0.60
   4  -5  -2    5.10    2.00
   4  -5  -2    1.00    0.50
  -4  -5   2    3.20    1.80
   4  -5  -2    2.80    0.60
  -4  -5   2    2.30    0.40
  -4   5   2    3.00    1.90
   4   5  -2    1.90    0.40
   4   5  -2    1.90    0.50
   4   5  -2    1.50    0.60
  -4   5   2    1.70    0.50
  -4   5   2    1.70    0.40
   4   5  -2    2.10    1.70
   3  -5  -2  496.95   11.50
  -3  -5   2  498.05   11.70
   3  -5  -2  496.05   11.50
   3  -5  -2  493.55   11.40
   3  -5  -2  513.35   15.30
   3  -5  -2  510.65   11.70
   3  -5  -2  502.35   11.70
  -3  -5   2  486.05   11.40
  -3  -5   2  495.75   11.40
  -3   5   2  507.05   11.40
   3   5  -2  499.45   11.50
  -3   5   2  490.85   11.60
   3   5  -2  482.45   11.60
  -3   5   2  485.45   15.10
   3   5  -2  487.85   11.50
  -3   5   2  491.35   11.40
  -3   5   2  490.75   11.60
   3   5  -2  505.05   11.70
   3   5  -2  484.15   14.70
  -2  -5   2    2.10    1.70
   2  -5  -2    1.60    0.50
   2  -5  -2    1.20    1.60
   2  -5  -2    1.70    0.50
  -2  -5   2    2.00    0.50
   2  -5  -2    1.40    0.40
   2  -5  -2    0.60    0.40
  -2  -5   2    2.00    0.30
  -2  -5   2    1.30    0.40
   2  -5  -2    1.40    0.50
  -2   5   2    1.40    0.40
   2   5  -2    1.00    0.40
   2   5  -2    1.50    0.50
   2   5  -2    3.00    0.60
  -2   5   2    3.10    1.60
  -2   5   2    1.80    0.50
   2   5  -2    1.20    1.40
  -2   5   2    1.40    0.40
   2   5  -2    1.30    0.40
  -1  -5   2   60.09    1.60
   1  -5  -2   60.49    2.10
   1  -5  -2   55.69    2.10
   1  -5  -2   62.79    4.40
   1  -5  -2   62.59    2.00
  -1  -5   2   61.39    1.90
  -1  -5   2   56.89    4.10
   1  -5  -2   60.79    1.90
   1  -5  -2   58.49    1.80
  -1  -5   2   64.99    2.00
  -1  -5   2   60.49    1.80
  -1  -5   2   64.19    1.90
  -1   5   2   60.89    1.80
   1   5  -2   62.89    1.90
   1   5  -2   61.99    4.20
  -1   5   2   61.09    4.30
  -1   5   2   62.99    1.90
   1   5  -2   64.59    2.00
  -1   5   2   58.59    1.90
   1   5  -2   62.09    1.90
   1   5  -2   60.19    1.90
   0  -5   2  480.45   18.80
   0  -5   2  494.95   11.30
   0  -5   2  486.55   11.10
   0  -5   2  480.25   10.90
   0  -5  -2  481.85   11.10
   0  -5  -2  468.85   11.00
   0  -5  -2  486.15   14.80
   0  -5  -2  471.15   11.10
   0  -5   2  480.65   11.00
   0  -5   2  473.95   11.10
   0  -5  -2  452.85   11.00
   0  -5  -2  480.15   11.20
   0   5  -2  477.95   11.10
   0   5   2  474.05   11.10
   0   5   2  469.45   14.60
   0   5   2  472.45   11.10
   0   5  -2  483.35   11.10
   0   5   2  468.65   11.00
   0   5   2  472.95   11.00
   0   5   2  459.55   11.10
   0   5  -2  489.95   11.10
   0   5  -2  474.65   14.60
  -1  -5  -2  290.97    6.90
  -1  -5  -2  279.47   10.30
   1  -5   2  284.07    7.00
   1  -5   2  291.27    7.00
  -1  -5  -2  293.87    7.10
   1  -5   2  307.37   10.70
  -1  -5  -2  292.47    7.00
   1  -5   2  290.97    6.90
  -1  -5  -2  293.77    7.00
   1  -5   2  295.17    7.00
   1  -5   2  296.47    7.10
  -1   5  -2  297.37   10.50
   1   5   2  294.17    6.90
  -1   5  -2  292.57    6.90
   1   5   2  296.77    7.10
  -1   5  -2  279.37    7.00
   1   5   2  282.17    7.00
  -1   5  -2  299.57    7.00
   1   5   2  288.47   11.70
   1   5   2  286.77    7.10
  -1   5  -2  303.27    7.00
   1   5   2  287.47    7.00
   2  -5   2   47.30    1.80
   2  -5   2   47.10    1.60
  -2  -5  -2   49.20    1.70
  -2  -5  -2   50.79    1.50
  -2  -5  -2   48.50    1.60
   2  -5   2   48.60    1.50
   2  -5   2   50.49    4.20
  -2  -5  -2   50.79    1.60
  -2  -5  -2   49.20    4.00
   2  -5   2   48.80    1.70
   2   5   2   50.19    1.70
   2   5   2   49.60    1.60
  -2   5  -2   45.00    4.00
  -2   5  -2   49.00    1.80
  -2   5  -2   49.50    1.60
   2   5   2   48.70    1.50
   2   5   2   51.19    1.70
  -2   5  -2   49.20    1.60
  -2   5  -2   50.09    1.50
   2   5   2   49.99    4.00
   2   5   2   49.40    1.80
  -3  -5  -2   -1.90    1.40
   3  -5   2   -0.50    1.70
   3  -5   2   -0.70    0.50
   3  -5   2    0.10    0.30
   3  -5   2   -0.40    0.40
  -3  -5  -2   -0.40    0.30
  -3  -5  -2    0.00    0.40
  -3  -5  -2   -0.20    0.40
   3  -5   2    0.10    0.50
  -3  -5  -2   -0.40    0.40
   3   5   2   -0.80    1.60
  -3   5  -2    1.10    1.70
  -3   5  -2   -0.40    0.40
   3   5   2    0.00    0.50
  -3   5  -2    0.10    0.30
  -3   5  -2   -0.50    0.40
   3   5   2    0.40    0.50
   3   5   2   -0.20    0.50
  -3   5  -2   -0.80    0.40
   3   5   2    0.10    0.30
   3   5   2    0.10    0.40
   4  -5   2   40.00    1.80
  -4  -5  -2   40.50    1.40
   4  -5   2   37.20    4.20
   4  -5   2   39.80    1.50
  -4  -5  -2   41.90    1.70
   4  -5   2   40.40    1.60
  -4   5  -2   38.90    1.70
   4   5   2   39.90    1.50
   4   5   2   39.80    1.40
   4   5   2   39.20    1.60
  -4   5  -2   39.00    1.50
  -4   5  -2   41.10    1.20
  -4   5  -2   41.10    1.50
   4   5   2   36.60    4.20
   4   5   2   39.00    1.70
  -4   5  -2   35.20    4.00
   5  -5   2   91.29    6.00
  -5  -5  -2   94.59    6.00
  -5  -5  -2   90.49    2.90
   5  -5   2   94.49    2.80
   5  -5   2   96.99    3.10
   5  -5   2   93.29    2.80
  -5  -5  -2   93.89    2.50
  -5   5  -2   90.39    2.60
   5   5   2   90.59    2.70
  -5   5  -2   93.29    6.00
   5   5   2   90.79    2.60
   5   5   2   94.29    6.00
   5   5   2   95.69    2.90
   5   5   2   87.49    2.70
  -6  -5  -2   39.70    7.50
  -6  -5  -2   36.90    1.20
   6  -5   2   35.70    1.70
  -6  -5  -2   35.70    1.70
   6  -5   2   37.20    1.60
  -6  -5  -2   37.10    1.10
   6  -5   2   37.80    1.90
   6   5   2   37.80    1.60
   6   5   2   36.30    1.80
   6   5   2   37.50    4.40
  -6   5  -2   35.70    4.40
   6   5   2   37.00    1.40
  -6   5  -2   37.20    1.40
   6   5   2   34.80    1.60
   7  -5   2   12.00    4.00
   7  -5   2   15.10    1.60
  -7  -5  -2   15.90    3.60
   7  -5   2   15.10    1.30
   7   5   2   16.90    1.20
   7   5   2   16.40    1.30
  -7   5  -2   21.90    4.80
   7   5   2   15.50    1.00
   7   5   2   14.90    1.10
  -7   5  -2   15.80    1.00
  -7   5  -2   15.60    0.80
   7   5   2   22.10    3.80
   8  -5   2   -0.50    0.90
  -8  -5  -2    1.00    3.60
   8  -5   2    1.80    4.40
   8   5   2    3.80    3.70
   9  -5   2    3.90    1.20
   9  -5   2    2.20    0.80
  -9  -5  -2   -5.10    4.30
   9   5   2    2.30    0.80
   9   5   2    2.00    0.60
   9   5   2    2.00    0.90
  -9  -6   2    8.80    3.70
   9  -6  -2    4.00    0.80
   9  -6  -2    5.40    1.20
   9   6  -2    5.60    0.40
   9   6  -2    6.10    1.00
   9   6  -2    6.20    0.50
   9   6  -2    7.00    0.80
   8  -6  -2    2.40    1.00
   8  -6  -2    1.00    0.80
   8  -6  -2    2.10    0.70
   8   6  -2    1.60    0.90
   8   6  -2    2.20    0.60
   8   6  -2    2.10    0.30
  -7  -6   2    2.30    2.90
   7  -6  -2    1.20    0.80
   7  -6  -2    3.00    0.90
   7  -6  -2    1.80    0.70
  -7   6   2   -0.30    3.20
   7   6  -2    2.10    0.60
   7   6  -2    1.80    0.60
   7   6  -2    1.40    0.70
   7   6  -2   -1.90    2.80
   6  -6  -2    2.00    3.00
   6  -6  -2    4.60    0.70
   6  -6  -2    4.30    0.80
  -6  -6   2    3.30    2.80
   6  -6  -2    4.90    0.50
   6  -6  -2    4.30    0.80
   6   6  -2    4.40    0.70
   6   6  -2    6.20    1.00
  -6   6   2    4.20    0.50
  -6   6   2    2.20    3.00
   6   6  -2    3.40    0.70
   6   6  -2    5.20    0.90
   6   6  -2    4.20    2.70
  -5  -6   2  123.39    3.00
   5  -6  -2  122.29    3.70
   5  -6  -2  103.59    4.00
   5  -6  -2  117.99    3.10
  -5  -6   2  110.09    6.50
   5  -6  -2  122.59    3.60
  -5  -6   2  119.39    3.00
   5  -6  -2  121.09    3.40
   5   6  -2  127.19    3.70
   5   6  -2  114.89    6.50
   5   6  -2  123.79    3.30
   5   6  -2  113.99    3.60
  -5   6   2  106.89    6.80
   5   6  -2  114.69    3.30
  -5   6   2  116.59    3.10
  -5   6   2  120.59    3.20
  -4  -6   2  134.39    3.40
  -4  -6   2  134.49    6.80
   4  -6  -2  140.29    7.50
   4  -6  -2  133.49    3.70
   4  -6  -2  136.19    3.90
   4  -6  -2  139.99    4.00
   4  -6  -2  134.39    3.70
  -4   6   2  134.09    3.90
   4   6  -2  133.29    3.80
   4   6  -2  134.69    3.60
  -4   6   2  138.79    7.60
   4   6  -2  138.19    4.00
  -4   6   2  138.99    3.60
  -4   6   2  131.39    3.60
   4   6  -2  130.29    6.90
   4   6  -2  139.49    3.70
   3  -6  -2    0.00    0.40
   3  -6  -2    0.40    0.60
   3  -6  -2    0.20    0.50
  -3  -6   2    0.60    0.50
   3  -6  -2   -0.50    0.40
  -3  -6   2   -1.20    0.50
   3  -6  -2   -0.40    0.50
  -3  -6   2   -0.50    0.40
   3  -6  -2   -2.20    2.00
   3   6  -2   -0.20    0.50
   3   6  -2   -0.60    0.50
  -3   6   2   -1.10    0.40
  -3   6   2   -2.50    2.00
   3   6  -2   -0.10    0.40
  -3   6   2    0.00    0.50
  -3   6   2   -0.50    0.40
   3   6  -2    1.70    1.90
  -3   6   2   -1.30    0.40
   2  -6  -2    0.10    0.40
   2  -6  -2    3.10    2.10
  -2  -6   2    0.20    0.50
  -2  -6   2   -0.20    0.40
   2  -6  -2   -0.80    0.50
  -2  -6   2    0.60    1.80
  -2  -6   2   -0.80    0.40
   2  -6  -2    0.30    0.50
  -2  -6   2   -0.20    0.20
   2  -6  -2   -0.10    0.50
   2  -6  -2    1.70    0.60
  -2   6   2    0.90    0.50
   2   6  -2   -0.40    0.50
  -2   6   2    0.20    0.50
   2   6  -2    0.20    0.50
   2   6  -2    2.70    1.90
   2   6  -2    0.40    0.50
   2   6  -2    1.50    0.50
  -2   6   2   -0.40    0.40
  -2   6   2    2.20    2.00
  -2   6   2   -0.10    0.50
  -1  -6   2   40.10    1.30
   1  -6  -2   40.40    1.50
  -1  -6   2   46.30    4.20
   1  -6  -2   38.50    1.60
   1  -6  -2   40.50    1.50
  -1  -6   2   41.50    1.60
  -1  -6   2   40.10    1.60
  -1  -6   2   40.50    1.50
  -1  -6   2   38.80    1.50
   1  -6  -2   41.50    1.60
   1  -6  -2   37.30    4.10
   1  -6  -2   38.20    1.50
  -1   6   2   39.30    4.10
   1   6  -2   38.70    1.50
  -1   6   2   39.20    1.60
   1   6  -2   40.00    1.60
  -1   6   2   41.60    1.50
   1   6  -2   40.00    1.60
   1   6  -2   38.70    1.60
  -1   6   2   38.50    1.50
   1   6  -2   41.30    4.10
  -1   6   2   40.30    1.60
   0  -6  -2  105.79    3.10
   0  -6  -2  104.59    3.00
   0  -6  -2  119.09    6.60
   0  -6   2  107.49    3.00
   0  -6   2  110.59    3.10
   0  -6   2  105.99    3.00
   0  -6  -2  107.59    3.00
   0  -6   2  108.79    2.90
   0  -6   2  108.69    3.00
   0  -6   2  113.99    6.30
   0  -6  -2  107.99    3.10
   0  -6  -2  103.79    3.00
   0   6  -2  107.69    3.10
   0   6   2  104.59    2.90
   0   6  -2  110.59    3.10
   0   6   2  109.89    3.00
   0   6  -2  108.49    3.00
   0   6   2  101.59    3.10
   0   6   2  106.39    3.10
   0   6   2  107.69    3.00
   0   6  -2  103.99    3.00
   0   6   2  105.19    6.20
   0   6  -2  111.09    6.30
   1  -6   2  352.36    8.40
  -1  -6  -2  338.47   12.20
  -1  -6  -2  354.56    8.30
   1  -6   2  329.67    8.20
   1  -6   2  345.57    8.20
   1  -6   2  344.37   12.40
  -1  -6  -2  338.87    8.10
   1  -6   2  337.27    8.20
  -1  -6  -2  341.17    8.20
  -1  -6  -2  335.57    8.30
   1  -6   2  348.57    8.30
   1   6   2  337.47    8.20
  -1   6  -2  334.07    8.20
   1   6   2  349.77   12.40
   1   6   2  340.87    8.20
   1   6   2  352.06    8.40
   1   6   2  340.57    8.40
  -1   6  -2  348.47    8.30
  -1   6  -2  353.86    8.20
   1   6   2  350.96    8.30
  -1   6  -2  347.77   12.40
  -1   6  -2  350.66    8.40
   2  -6   2  263.67    6.40
  -2  -6  -2  255.67    6.40
  -2  -6  -2  257.07    6.60
  -2  -6  -2  268.07    6.30
  -2  -6  -2  257.37   10.30
   2  -6   2  268.37   10.70
   2  -6   2  261.27    6.50
   2  -6   2  262.57    6.40
  -2  -6  -2  264.07    6.40
   2  -6   2  259.87    6.50
   2  -6   2  257.27    6.60
   2   6   2  258.37    6.60
   2   6   2  271.37   10.50
  -2   6  -2  258.37    6.60
  -2   6  -2  260.67   10.50
   2   6   2  261.77    6.50
   2   6   2  257.97    6.40
   2   6   2  261.27    6.30
  -2   6  -2  270.17    6.60
   2   6   2  260.17    6.60
  -2   6  -2  257.27    6.40
  -2   6  -2  264.47    6.50
   3  -6   2  244.48    6.30
  -3  -6  -2  249.58    5.90
  -3  -6  -2  237.28   10.00
  -3  -6  -2  239.88    6.20
  -3  -6  -2  244.68    6.00
   3  -6   2  248.98    6.20
   3  -6   2  239.18    5.80
   3  -6   2  268.67   10.80
  -3  -6  -2  236.78    6.00
   3  -6   2  239.78    6.10
   3   6   2  243.68    6.10
  -3   6  -2  245.78    5.90
   3   6   2  241.48    6.20
  -3   6  -2  237.58   10.20
   3   6   2  249.08    6.30
  -3   6  -2  243.98    6.30
   3   6   2  241.68    5.90
  -3   6  -2  247.58    6.10
   3   6   2  243.48    6.10
  -3   6  -2  240.38    6.10
   3   6   2  240.88   10.10
   4  -6   2   21.70    1.50
   4  -6   2   18.20    1.50
   4  -6   2   19.90    1.30
  -4  -6  -2   20.30    1.10
   4  -6   2   18.70    4.00
  -4  -6  -2   19.10    1.10
  -4  -6  -2   21.90    1.60
   4   6   2   20.90    1.30
   4   6   2   20.60    1.40
   4   6   2   19.40    1.20
   4   6   2   18.30    3.50
  -4   6  -2   19.90    0.90
  -4   6  -2   23.10    4.00
  -4   6  -2   18.10    1.20
   4   6   2   21.50    1.30
   4   6   2   20.10    1.20
  -5  -6  -2   11.70    0.90
   5  -6   2   11.60    1.20
   5  -6   2   11.70    1.10
   5  -6   2   11.80    1.40
  -5  -6  -2   15.80    3.60
  -5  -6  -2   13.20    0.90
   5   6   2   11.90    1.10
  -5   6  -2   13.10    1.00
   5   6   2   12.00    3.40
   5   6   2   12.20    1.00
  -5   6  -2   15.60    3.90
   5   6   2   12.70    1.30
   5   6   2   12.90    0.90
  -5   6  -2   11.30    1.00
   6  -6   2   22.50    1.70
  -6  -6  -2   21.40    0.90
  -6  -6  -2   20.80    4.20
   6  -6   2   20.60    4.60
   6  -6   2   21.50    1.50
   6   6   2   17.80    1.20
   6   6   2   20.30    3.80
  -6   6  -2   21.90    4.50
  -6   6  -2   19.70    1.10
  -6   6  -2   22.30    1.20
   6   6   2   22.30    1.10
   6   6   2   20.30    1.50
   6   6   2   23.40    1.40
  -7  -6  -2   -0.30    3.40
   7  -6   2    2.80    4.10
   7  -6   2    1.00    0.80
   7  -6   2    0.40    1.00
  -7   6  -2    0.80    0.40
   7   6   2    0.90    0.70
   7   6   2   -1.40    3.60
   7   6   2    0.60    0.40
   7   6   2   -0.40    0.60
  -7   6  -2    6.90    3.70
  -8  -6  -2    1.70    4.10
   8  -6   2    5.30    0.90
   8  -6   2    5.10    1.20
   8   6   2    3.30    0.90
   8   6   2    4.00    0.80
   8   6   2   -1.30    4.30
   8   6   2    3.80    0.60
   9  -6   2   -0.20    1.00
  -9  -6  -2   -3.90    5.20
   9  -6   2    0.30    0.70
   9   6   2    0.50    0.70
   9   6   2   -0.10    0.70
   9  -7  -2   -0.70    0.90
  -9  -7   2   -0.70    4.90
   9  -7  -2    1.00    0.90
   9  -7  -2    1.10    0.80
   9   7  -2    0.20    0.60
   9   7  -2   -2.40    4.80
   9   7  -2    1.10    0.80
   8  -7  -2    9.90    1.10
   8  -7  -2   10.60    1.40
   8  -7  -2   12.10    1.50
   8   7  -2    9.40    1.20
  -7  -7   2   10.30    4.00
   7  -7  -2    7.10    1.30
   7  -7  -2    6.90    0.90
   7  -7  -2    7.60    1.10
   7  -7  -2    9.00    4.50
   7   7  -2    5.50    0.90
  -7   7   2    2.90    4.80
   7   7  -2    5.20    3.80
  -7   7   2    7.60    0.60
   7   7  -2    7.60    0.90
   6  -7  -2    4.20    0.90
   6  -7  -2    4.70    0.80
   6  -7  -2    5.00    0.60
  -6  -7   2    3.80    3.10
   6  -7  -2    3.90    4.10
   6  -7  -2    3.10    0.90
   6   7  -2    7.40    3.30
   6   7  -2    5.90    0.80
  -6   7   2    6.20    6.00
  -6   7   2    5.10    0.60
  -6   7   2    5.40    0.60
  -5  -7   2   62.29    6.00
  -5  -7   2   77.09    2.30
   5  -7  -2   73.69    2.50
   5  -7  -2   76.49    3.40
   5  -7  -2   68.19    2.10
   5  -7  -2   73.19    2.90
  -5  -7   2   69.69    2.10
   5  -7  -2   71.49    7.00
   5   7  -2   77.69    3.40
   5   7  -2   62.49    5.90
   5   7  -2   71.49    2.40
   5   7  -2   63.79    2.30
  -5   7   2   72.29    6.30
  -5   7   2   68.29    2.20
  -5   7   2   70.89    2.20
   4  -7  -2  274.17    6.90
   4  -7  -2  269.47    6.90
   4  -7  -2  256.57   11.40
  -4  -7   2  268.57    6.40
   4  -7  -2  267.57    6.70
   4  -7  -2  267.47    6.70
   4  -7  -2  255.37    6.50
  -4  -7   2  259.27    6.40
   4   7  -2  260.17    6.60
   4   7  -2  268.17    6.70
  -4   7   2  266.07    6.50
   4   7  -2  253.07   10.80
  -4   7   2  271.47    6.60
  -4   7   2  258.97   11.30
   4   7  -2  255.67    6.80
  -4   7   2  276.37    6.50
   4   7  -2  266.07    6.90
  -3  -7   2    6.10    0.70
  -3  -7   2   10.50    3.10
   3  -7  -2    7.30    0.90
  -3  -7   2    5.10    0.70
   3  -7  -2    8.00    0.90
   3  -7  -2    6.40    0.80
   3  -7  -2    6.40    0.90
  -3  -7   2    6.20    0.50
   3  -7  -2    4.90    0.80
   3   7  -2    6.10    0.90
   3   7  -2   11.10    3.10
  -3   7   2    8.70    1.00
   3   7  -2    6.60    0.80
  -3   7   2    6.60    0.80
  -3   7   2    5.80    0.70
  -3   7   2    6.80    0.80
  -3   7   2    9.30    3.40
  -2  -7   2   40.50    4.50
   2  -7  -2   43.90    5.20
   2  -7  -2   42.20    1.70
  -2  -7   2   38.00    1.20
   2  -7  -2   40.60    1.80
  -2  -7   2   40.80    1.60
   2  -7  -2   37.40    1.60
  -2  -7   2   38.90    1.50
   2  -7  -2   36.80    1.70
  -2   7   2   41.30    2.40
   2   7  -2   38.10    1.80
   2   7  -2   34.70    4.40
  -2   7   2   33.60    4.70
  -2   7   2   39.10    1.70
   2   7  -2   39.50    1.70
  -2   7   2   38.10    1.60
   2   7  -2   39.40    1.80
  -2   7   2   40.00    1.70
  -1  -7   2    9.90    0.80
   1  -7  -2   15.10    3.30
  -1  -7   2   14.00    1.10
   1  -7  -2   12.60    1.00
   1  -7  -2   10.70    1.10
  -1  -7   2   12.10    1.00
  -1  -7   2   11.70    1.20
   1  -7  -2   12.40    1.20
  -1  -7   2   10.80    1.10
   1  -7  -2   11.00    1.00
  -1  -7   2    8.50    2.90
  -1   7   2   12.80    3.10
  -1   7   2    9.90    1.00
  -1   7   2   12.70    1.10
   1   7  -2   12.60    1.10
   1   7  -2   13.40    3.30
  -1   7   2    9.70    1.10
   1   7  -2   12.10    1.10
   1   7  -2    9.40    1.00
  -1   7   2   11.20    1.10
   0  -7  -2  201.68    5.10
   0  -7  -2  199.28    5.20
   0  -7  -2  204.68    9.70
   0  -7   2  203.28    5.10
   0  -7   2  191.78    5.10
   0  -7  -2  201.08    5.30
   0  -7   2  199.88    5.30
   0  -7  -2  201.68    5.10
   0  -7   2  195.78    5.10
   0  -7   2  188.88    9.20
   0  -7  -2  196.18    5.20
   0   7   2  205.28    5.20
   0   7   2  192.28    9.30
   0   7  -2  192.18    5.20
   0   7   2  198.08    5.20
   0   7  -2  200.88    5.30
   0   7   2  194.68    5.10
   0   7  -2  198.28    9.30
  -1  -7  -2   52.69    5.40
   1  -7   2   56.39    5.40
  -1  -7  -2   59.79    2.00
  -1  -7  -2   62.99    2.00
   1  -7   2   60.49    2.20
   1  -7   2   59.79    2.10
   1  -7   2   59.89    2.30
  -1  -7  -2   59.69    2.10
   1  -7   2   64.39    2.00
  -1  -7  -2   60.69    2.20
  -1   7  -2   63.49    5.70
  -1   7  -2   59.49    2.10
  -1   7  -2   60.59    2.10
  -1   7  -2   56.69    2.20
   1   7   2   55.39    5.40
   1   7   2   62.29    1.90
   1   7   2   60.19    2.30
   1   7   2   63.29    2.20
   2  -7   2   38.20    1.50
   2  -7   2   37.20    1.60
   2  -7   2   37.90    1.70
  -2  -7  -2   34.30    1.60
  -2  -7  -2   35.00    5.40
  -2  -7  -2   37.80    1.40
   2  -7   2   35.90    1.80
  -2  -7  -2   38.70    1.50
   2  -7   2   43.40    5.00
  -2   7  -2   38.40    4.90
  -2   7  -2   35.90    1.60
   2   7   2   37.50    1.40
   2   7   2   34.30    1.80
   2   7   2   36.30    1.80
  -2   7  -2   41.00    1.60
   2   7   2   35.20    4.70
  -2   7  -2   36.00    1.70
   2   7   2   38.10    1.70
   3  -7   2   10.50    1.10
   3  -7   2    8.60    0.80
  -3  -7  -2   11.30    1.10
   3  -7   2    9.20    0.90
  -3  -7  -2    9.90    0.90
   3  -7   2    8.00    0.90
  -3  -7  -2    3.50    2.70
   3  -7   2   10.00    1.20
  -3  -7  -2    9.60    1.10
   3  -7   2   13.10    4.20
   3   7   2    9.40    3.30
  -3   7  -2   10.10    1.10
  -3   7  -2   10.50    0.90
   3   7   2    9.30    1.00
   3   7   2    8.90    1.00
   3   7   2   10.60    0.80
  -3   7  -2   10.30    4.20
   3   7   2   10.00    1.10
  -4  -7  -2    4.70    2.90
   4  -7   2    7.20    1.00
  -4  -7  -2    6.00    0.70
   4  -7   2    4.80    3.50
  -4  -7  -2    7.40    0.70
   4  -7   2    7.10    0.90
   4  -7   2    8.10    1.00
   4   7   2    5.90    0.90
   4   7   2    5.50    0.80
  -4   7  -2    5.50    0.70
  -4   7  -2    7.60    0.80
  -4   7  -2    6.60    3.80
   4   7   2   10.30    3.40
  -4   7  -2    5.40    0.70
   4   7   2    6.40    0.70
   4   7   2    7.80    0.90
  -5  -7  -2    7.30    0.80
   5  -7   2    7.00    1.00
  -5  -7  -2    7.60    3.10
   5  -7   2   11.30    1.60
   5  -7   2    7.00    1.00
   5  -7   2    6.20    3.90
  -5  -7  -2    8.50    0.90
   5   7   2    9.20    3.60
  -5   7  -2    7.80    0.80
   5   7   2    8.30    0.90
   5   7   2    8.70    1.20
  -5   7  -2    8.60    1.00
  -5   7  -2    9.40    4.10
   5   7   2    7.50    0.70
   6  -7   2    4.90    1.00
  -6  -7  -2    2.40    3.40
  -6  -7  -2    7.10    0.80
   6  -7   2    5.80    0.90
   6  -7   2    5.60    1.10
   6   7   2    5.20    0.60
  -6   7  -2    4.90    0.70
  -6   7  -2    5.20    0.70
   6   7   2    9.10    4.30
   6   7   2    5.10    0.90
  -6   7  -2    3.70    4.90
   7  -7   2   -0.90    0.90
   7  -7   2   -0.70    0.80
  -7  -7  -2    4.90    4.40
   7  -7   2    0.30    0.70
  -7   7  -2    0.00    0.50
   7   7   2   -0.20    0.80
   7   7   2   -0.10    0.70
  -7   7  -2    0.20    0.50
   7   7   2   -8.20    4.20
   7   7   2    0.10    0.40
   8  -7   2    2.80    1.60
   8  -7   2    2.20    0.80
  -8  -7  -2    2.00    5.30
   8   7   2    3.20    0.80
   8   7   2    1.70    0.90
   8   7   2   -0.90    5.50
   8  -8  -2    4.20    0.90
   8  -8  -2    3.90    1.50
   8  -8  -2    2.50    1.10
   8   8  -2    5.00    0.90
   8   8  -2    4.10    1.20
   7  -8  -2    3.80    0.80
   7  -8  -2    4.20    1.20
   7  -8  -2    5.80    1.20
  -7  -8   2    4.80    4.60
   7   8  -2    2.50    0.90
  -7   8   2    3.80    0.80
   7   8  -2    4.80    4.80
  -7   8   2    4.50    0.60
   7   8  -2    5.30    0.80
  -6  -8   2   40.30    1.30
  -6  -8   2   43.20    1.40
   6  -8  -2   38.80    1.40
  -6  -8   2   43.70    5.70
   6  -8  -2   44.00    2.30
   6  -8  -2   39.80    2.00
   6  -8  -2   39.70    2.30
   6  -8  -2   49.90    7.00
   6   8  -2   42.30    6.80
   6   8  -2   43.90    2.30
  -6   8   2   43.00    1.70
   6   8  -2   43.00    1.90
  -6   8   2   38.70    1.60
  -6   8   2   35.90    6.00
  -5  -8   2   18.60    4.40
   5  -8  -2    8.60    1.10
   5  -8  -2    7.90    4.50
  -5  -8   2   10.30    0.90
  -5  -8   2   10.10    0.90
   5  -8  -2    9.60    1.10
   5  -8  -2   10.50    1.10
   5  -8  -2   10.50    0.90
   5   8  -2   12.10    1.30
  -5   8   2   10.10    1.10
  -5   8   2   11.70    1.10
   5   8  -2    6.10    3.90
  -5   8   2   14.00    5.00
   4  -8  -2    6.00    0.70
   4  -8  -2   11.00    5.10
  -4  -8   2    5.80    0.70
   4  -8  -2    5.10    1.30
  -4  -8   2    5.20    0.70
   4  -8  -2    8.90    1.20
  -4   8   2    6.10    0.80
  -4   8   2    2.50    3.70
   4   8  -2    2.30    3.70
   4   8  -2    8.10    1.10
  -4   8   2    5.90    0.80
  -4   8   2    7.20    0.90
   4   8  -2    5.70    0.80
  -3  -8   2   18.80    3.90
  -3  -8   2   27.30    0.90
  -3  -8   2   28.40    1.40
   3  -8  -2   24.80    4.90
  -3  -8   2   26.50    1.30
   3  -8  -2   29.70    1.60
   3  -8  -2   29.30    1.60
   3  -8  -2   22.90    1.30
   3  -8  -2   28.80    1.80
  -3   8   2   30.00    1.50
   3   8  -2   25.60    2.20
  -3   8   2   30.60    4.80
   3   8  -2   28.70    1.50
   3   8  -2   18.90    4.40
  -3   8   2   27.80    1.50
  -3   8   2   25.40    1.40
   2  -8  -2  121.79    3.70
  -2  -8   2  124.89    3.90
  -2  -8   2  129.39    3.20
   2  -8  -2  101.99   12.20
   2  -8  -2  117.29    3.60
  -2  -8   2  127.89    3.60
  -2  -8   2  121.39   10.10
   2  -8  -2  131.19    3.90
   2  -8  -2  131.09    3.80
   2   8  -2  128.49    3.90
   2   8  -2  109.49    7.60
  -2   8   2  138.79    8.80
  -2   8   2  128.79    3.70
   2   8  -2  123.99    3.70
  -2   8   2  123.39    3.70
   2   8  -2  127.59    3.80
   1  -8  -2  113.99    8.00
   1  -8  -2  119.89    3.60
   1  -8  -2  118.59    3.70
  -1  -8   2  121.59    3.20
  -1  -8   2  120.19    3.60
  -1  -8   2  129.99    8.60
  -1  -8   2  118.39    3.50
   1  -8  -2  124.09    3.50
   1  -8  -2  124.39    3.80
  -1  -8   2  113.99    3.40
   1   8  -2  122.69    3.70
  -1   8   2  124.39    8.10
   1   8  -2  115.29    3.60
  -1   8   2  123.49    3.60
   1   8  -2  119.59    3.60
   1   8  -2  115.89    7.80
  -1   8   2  126.19    3.60
   0  -8   2   51.69    5.80
   0  -8  -2   42.40    1.90
   0  -8  -2   44.40    1.70
   0  -8   2   41.10    1.90
   0  -8  -2   51.69    5.90
   0  -8   2   45.30    2.00
   0  -8   2   41.90    1.60
   0  -8   2   40.80    1.80
   0  -8  -2   42.90    1.90
   0   8   2   42.40    5.40
   0   8   2   40.80    1.90
   0   8  -2   42.90    1.90
   0   8  -2   40.30    1.90
   0   8   2   43.80    2.00
   0   8  -2   36.30    5.50
  -1  -8  -2  244.88   11.80
   1  -8   2  255.37    6.80
  -1  -8  -2  277.87    6.90
  -1  -8  -2  269.07    7.00
   1  -8   2  269.77    6.70
   1  -8   2  266.47   12.10
   1  -8   2  274.07    6.90
  -1  -8  -2  275.27    6.70
   1  -8   2  270.77    7.00
  -1   8  -2  284.87    7.30
  -1   8  -2  281.07    6.90
  -1   8  -2  255.17   12.10
   1   8   2  274.37    7.00
   1   8   2  266.97    6.90
   1   8   2  259.37   12.00
  -2  -8  -2   93.59    2.70
   2  -8   2   94.09    3.20
   2  -8   2  102.29    8.20
   2  -8   2   94.09    3.00
   2  -8   2   87.39    2.80
   2  -8   2   88.59    2.90
  -2  -8  -2   87.99    7.10
  -2  -8  -2   88.19    2.90
   2   8   2   89.79    2.70
   2   8   2   94.09    3.00
  -2   8  -2   91.09    3.00
  -2   8  -2  100.59    7.90
   2   8   2   90.89    7.20
   2   8   2   91.09    3.10
  -2   8  -2   95.09    2.90
  -3  -8  -2  149.39    4.20
   3  -8   2  152.08    4.40
   3  -8   2  162.68    4.90
   3  -8   2  138.79    9.30
  -3  -8  -2  158.68    4.00
  -3  -8  -2  154.68    4.20
  -3  -8  -2  143.99    9.00
   3  -8   2  145.49    4.10
  -3   8  -2  150.88    9.30
   3   8   2  157.28    4.60
  -3   8  -2  156.38    4.10
   3   8   2  153.08    4.00
   3   8   2  152.98   14.30
   3   8   2  158.98    4.80
  -3   8  -2  152.18    4.30
  -4  -8  -2   20.80    4.40
   4  -8   2   16.30    1.60
  -4  -8  -2   19.40    1.30
   4  -8   2   16.40    1.70
   4  -8   2   18.40    1.50
   4   8   2    6.10    4.20
  -4   8  -2   17.40    4.70
  -4   8  -2   16.40    1.30
  -4   8  -2   18.30    1.10
   4   8   2   16.50    1.00
   4   8   2   17.50    1.60
   4   8   2   18.20    1.60
   5  -8   2    2.90    0.90
   5  -8   2    1.00    4.40
   5  -8   2    0.10    0.70
  -5  -8  -2    0.30    0.60
  -5  -8  -2    0.40    0.50
   5  -8   2    0.90    0.90
  -5   8  -2    0.50    0.50
  -5   8  -2    3.10    4.50
   5   8   2    1.80    3.70
   5   8   2    0.20    0.70
  -5   8  -2    0.10    0.60
   5   8   2    0.30    0.40
   5   8   2    0.70    0.70
   6  -8   2    4.90    5.70
  -6  -8  -2    0.10    0.50
   6  -8   2   -0.80    0.80
   6  -8   2    0.00    0.90
  -6  -8  -2    2.00    4.60
   6  -8   2    0.10    0.80
  -6  -8  -2    0.10    0.40
   6   8   2    1.60    4.80
  -6   8  -2    7.00    6.60
   6   8   2   -0.20    0.80
   6   8   2    0.30    0.40
  -6   8  -2    1.10    0.70
  -6   8  -2    1.60    0.70
   6   8   2    0.70    0.70
   7  -8   2   53.79    2.70
   7  -8   2   50.19    2.60
   7  -8   2   49.99    2.30
  -7  -8  -2   53.59    7.30
   7   8   2   50.29    2.50
   7   8   2   44.60    7.20
   7   8   2   49.50    2.30
  -7   8  -2   50.89    1.90
   7   8   2   48.00    1.70
   7  -9  -2    2.10    1.00
   7  -9  -2    3.00    1.20
  -7  -9   2    6.70    8.60
   7  -9  -2    0.40    0.80
   7   9  -2   10.40    6.30
   7   9  -2    1.60    0.80
   7   9  -2    0.60    1.30
  -7   9   2    1.90    0.60
  -6  -9   2    7.20    0.90
   6  -9  -2    8.20    1.30
   6  -9  -2    7.70    1.30
   6  -9  -2    7.00    1.00
   6  -9  -2    6.50    0.70
  -6  -9   2    6.20    0.80
   6   9  -2    6.90    1.00
  -6   9   2    6.10    0.90
   6   9  -2    3.90    1.00
  -6   9   2    9.70    1.10
  -5  -9   2   10.10    0.90
  -5  -9   2   10.30    4.60
   5  -9  -2    9.50    1.20
   5  -9  -2   11.50    1.00
   5  -9  -2   10.00    1.30
   5  -9  -2   12.00    5.60
  -5  -9   2   10.80    1.00
   5  -9  -2    9.10    1.20
   5   9  -2    8.40    1.00
  -5   9   2   12.20    5.80
   5   9  -2    2.70    5.10
   5   9  -2    7.90    1.20
  -4  -9   2    4.60    0.70
   4  -9  -2    3.00    0.60
   4  -9  -2   15.30    5.90
   4  -9  -2    3.20    0.90
   4  -9  -2    4.50    1.00
  -4  -9   2    1.70    4.10
   4  -9  -2    4.40    1.00
  -4   9   2   10.30    5.30
   4   9  -2    4.80    1.10
  -4   9   2    3.40    0.80
  -4   9   2    3.40    0.70
   4   9  -2    3.00    0.80
   4   9  -2   -4.70    3.90
   3  -9  -2    7.70    1.10
   3  -9  -2   10.00    1.10
   3  -9  -2    7.30    5.50
   3  -9  -2    9.70    1.10
  -3  -9   2   11.20    0.60
  -3  -9   2    9.00    4.50
   3  -9  -2   12.70    2.00
  -3  -9   2   10.70    1.20
  -3   9   2   10.30    1.20
  -3   9   2    3.10    5.00
   3   9  -2    9.90    1.20
   3   9  -2   10.60    4.80
   3   9  -2   12.60    1.30
  -3   9   2    9.20    1.00
   2  -9  -2    1.00    0.60
  -2  -9   2    1.10    0.40
  -2  -9   2    1.20    0.70
  -2  -9   2   -4.90    3.40
   2  -9  -2    1.60    0.70
   2  -9  -2   -1.50    4.40
   2  -9  -2    0.80    0.60
   2  -9  -2    0.30    0.80
  -2   9   2    1.30    4.00
   2   9  -2   -0.10    0.70
  -2   9   2    0.30    0.70
  -2   9   2    1.70    0.70
   2   9  -2   -2.10    4.10
   2   9  -2    0.20    0.70
  -1  -9   2   33.50    5.40
  -1  -9   2   32.80    1.30
   1  -9  -2   32.00    1.60
   1  -9  -2   34.00    1.70
   1  -9  -2   31.90    1.90
  -1   9   2   29.10    1.60
   1   9  -2   35.20    5.80
   1   9  -2   35.50    2.70
   1   9  -2   34.70    1.80
  -1   9   2   35.60    1.80
  -1   9   2   29.90    5.60
   0  -9   2   40.10    1.60
   0  -9  -2   40.10    1.90
   0  -9   2   43.90    2.10
   0  -9   2   38.60    1.90
   0  -9   2   44.20    6.20
   0  -9  -2   40.40    1.80
   0  -9  -2   36.10    6.10
   0   9  -2   39.80    1.80
   0   9  -2   40.80    6.00
   0   9  -2   41.60    2.00
   0   9   2   40.30    1.90
   0   9   2   42.40    6.00
  -1  -9  -2   47.90    2.00
   1  -9   2   45.80    2.00
   1  -9   2   41.80    1.90
   1  -9   2   48.30    2.20
  -1  -9  -2   44.20    1.80
  -1  -9  -2   48.40    6.50
   1  -9   2   43.20    1.80
   1  -9   2   43.50    6.40
   1   9   2   44.50    2.00
   1   9   2   44.20    2.10
  -1   9  -2   43.80    1.90
  -1   9  -2   40.70    6.10
   1   9   2   49.20    6.50
  -1   9  -2   42.90    2.00
   2  -9   2   13.20    1.10
  -2  -9  -2   12.30    1.30
   2  -9   2   15.10    5.60
   2  -9   2   13.20    1.40
   2  -9   2   14.10    1.20
  -2  -9  -2   14.70    1.10
   2  -9   2   12.70    1.50
  -2  -9  -2   14.20    4.60
  -2   9  -2   12.70    1.30
   2   9   2   14.50    1.50
  -2   9  -2    8.70    4.60
  -2   9  -2   12.80    1.20
   2   9   2   12.10    4.40
   2   9   2   14.10    1.30
   3  -9   2   12.10    1.20
  -3  -9  -2   11.10    1.00
  -3  -9  -2    9.30    4.70
   3  -9   2    7.70    1.00
  -3  -9  -2   11.20    1.20
   3  -9   2   10.30    1.30
  -3   9  -2    8.00    1.00
   3   9   2   10.00    1.20
  -3   9  -2   11.40    1.10
   3   9   2   10.30    1.10
  -3   9  -2   15.70    5.30
   3   9   2    8.50    4.60
   4  -9   2   39.50    6.90
  -4  -9  -2   47.40    7.20
   4  -9   2   45.10    2.20
  -4  -9  -2   37.20    2.60
   4  -9   2   44.30    2.10
   4  -9   2   42.10    2.30
   4   9   2   44.00    2.30
  -4   9  -2   44.20    1.80
   4   9   2   43.50    2.10
   4   9   2   41.80    7.10
  -4   9  -2   47.20    7.20
  -4   9  -2   46.50    2.00
   5  -9   2    2.60    1.00
   5  -9   2    5.20    1.10
  -5  -9  -2    3.50    0.80
   5  -9   2    4.00    0.90
   5  -9   2    4.50    6.40
  -5  -9  -2    4.90    5.50
  -5  -9  -2    4.80    0.80
   5   9   2   -5.30    5.40
  -5   9  -2    0.40    5.80
  -5   9  -2    5.30    0.60
  -5   9  -2    5.60    0.90
   5   9   2    5.60    0.60
   5   9   2    6.50    1.10
   5   9   2    4.40    0.90
   6  -9   2   13.60    2.10
  -6  -9  -2   16.20    6.80
  -6  -9  -2   16.40    1.20
   6  -9   2   10.80    1.30
   6   9   2   13.70    1.50
  -6   9  -2   15.00    1.30
   6   9   2   14.30    1.60
   6   9   2    9.80    6.50
  -6 -10   2    5.30    0.60
   6 -10  -2    4.60    1.20
   6 -10  -2    3.00    1.00
   6 -10  -2    5.70    1.20
   6  10  -2    4.80    1.10
   6  10  -2    4.40    1.00
  -6  10   2    4.40    0.80
   5 -10  -2   15.50    1.40
   5 -10  -2   14.70    1.60
   5 -10  -2   15.90    1.70
   5 -10  -2   14.30    1.70
  -5 -10   2   18.50    1.30
  -5  10   2   12.20    1.40
   5  10  -2   15.50    1.50
   5  10  -2   19.60    2.80
   5  10  -2    3.50    6.70
   4 -10  -2    4.80    7.10
  -4 -10   2    4.60    0.80
   4 -10  -2    4.20    1.00
   4 -10  -2    4.20    0.90
   4 -10  -2    2.60    0.80
  -4 -10   2    1.00    6.10
   4  10  -2    3.40    1.10
   4  10  -2    4.40    1.00
  -4  10   2    4.60    0.90
   4  10  -2    0.40    5.50
  -4  10   2   -1.10    5.90
  -4  10   2    3.00    0.80
   3 -10  -2   -0.80    0.80
   3 -10  -2   -1.00    0.80
   3 -10  -2    7.30    5.90
  -3 -10   2    0.90    0.70
  -3 -10   2   -2.00    4.90
   3 -10  -2    0.40    0.70
   3  10  -2    3.20    5.30
  -3  10   2    0.40    0.70
  -3  10   2   -3.30    5.40
   3  10  -2   -1.10    0.70
  -3  10   2    0.10    0.70
   3  10  -2   -0.30    0.80
   2 -10  -2   36.10    2.20
   2 -10  -2   44.30    7.80
  -2 -10   2   31.50    6.10
  -2 -10   2   38.00    1.60
  -2 -10   2   38.30    1.90
   2 -10  -2   38.30    1.90
   2 -10  -2   37.60    2.10
   2  10  -2   40.30    2.20
  -2  10   2   37.70    2.00
   2  10  -2   32.50    6.50
   2  10  -2   37.70    2.00
  -2  10   2   43.00    7.70
  -2  10   2   38.30    2.00
   1 -10  -2   20.10    1.70
  -1 -10   2   17.70    6.00
   1 -10  -2   21.40    1.80
   1 -10  -2   19.30    1.40
  -1 -10   2   21.60    1.10
  -1 -10   2   22.70    1.60
   1 -10  -2   22.60    6.30
  -1  10   2   17.50    6.50
  -1  10   2   20.90    1.70
   1  10  -2   20.10    6.50
   1  10  -2   21.40    1.70
   1  10  -2   21.70    1.70
  -1  10   2   20.60    1.60
   0 -10  -2   23.70    9.80
   0 -10   2   19.20    6.00
   0 -10   2   15.30    1.10
   0 -10   2   15.70    1.50
   0 -10  -2   15.30    1.30
   0 -10  -2   15.10    1.50
   0 -10   2   18.60    1.70
   0  10  -2   14.40    1.50
   0  10  -2   15.70    5.40
   0  10   2   17.30    1.60
   0  10   2   15.90    1.50
   0  10  -2   16.30    1.50
   0  10   2   17.20    5.70
  -1 -10  -2    4.40    0.70
  -1 -10  -2    3.40    1.00
   1 -10   2    6.10    5.10
  -1 -10  -2    5.60    5.60
   1 -10   2    2.60    0.90
   1 -10   2    3.70    0.80
   1 -10   2    3.10    1.00
  -1  10  -2    4.60    0.90
   1  10   2    2.80    5.20
  -1  10  -2    1.90    5.10
  -1  10  -2    3.10    0.90
   1  10   2    4.10    1.00
   1  10   2    3.70    1.00
  -2 -10  -2    2.70    5.30
  -2 -10  -2   -0.40    0.70
   2 -10   2    1.20    0.70
   2 -10   2    1.70    0.90
  -2 -10  -2    0.80    0.50
   2 -10   2    0.60    0.80
  -2  10  -2   -0.10    0.80
   2  10   2   14.50    5.80
   2  10   2    0.40    0.80
   2  10   2    1.30    0.90
  -2  10  -2    0.30    1.00
  -2  10  -2    7.10    5.60
  -3 -10  -2   38.40    2.00
   3 -10   2   41.10    2.20
  -3 -10  -2   41.10    1.60
  -3 -10  -2   35.80    6.70
   3 -10   2   40.60    2.00
   3 -10   2   58.49    9.40
   3 -10   2   42.50    2.30
   3  10   2   40.40    2.40
  -3  10  -2   51.49    7.80
   3  10   2   44.40    2.20
  -3  10  -2   41.30    1.90
  -3  10  -2   41.20    2.10
   3  10   2   41.20    7.20
   4 -10   2    5.20    1.10
   4 -10   2    4.50    1.00
  -4 -10  -2    4.50    0.90
   4 -10   2    0.60    7.50
  -4 -10  -2   -0.50    6.80
   4 -10   2    4.10    0.90
  -4  10  -2    2.30    6.70
   4  10   2    4.80    6.30
  -4  10  -2    5.50    1.00
  -4  10  -2    5.50    0.80
   4  10   2    6.10    1.10
   5 -10   2    8.00    1.20
  -5 -10  -2    8.30    0.90
   5 -10   2   11.00    1.50
  -5 -10  -2    3.60    7.70
  -5  10  -2   12.20    1.00
  -5  10  -2   12.80    1.40
   5  10   2   10.80    1.40
   5  10   2    5.60    8.50
   5  10   2   12.30    1.60
   4 -11  -2   41.70    2.30
   4 -11  -2   37.00    2.20
  -4 -11   2   41.40    1.90
   4 -11  -2   41.90    2.50
   4  11  -2   44.50    2.40
  -4  11   2   40.00    2.10
  -4  11   2   38.10    2.10
  -3 -11   2    6.90    7.20
  -3 -11   2    4.30    0.90
   3 -11  -2    4.70    1.50
   3 -11  -2    5.30    1.50
   3 -11  -2    3.40    0.90
   3 -11  -2   19.80   10.40
  -3  11   2    5.00    1.00
  -3  11   2    4.00    1.00
   3  11  -2   -0.40    7.30
   3  11  -2    5.40    1.60
   2 -11  -2    0.00    1.00
  -2 -11   2    7.50    7.00
   2 -11  -2    1.20    1.60
  -2 -11   2    0.80    0.80
   2 -11  -2    0.20    0.70
   2 -11  -2    4.30   13.60
   2  11  -2    0.50    0.90
   2  11  -2  -12.30    6.70
   2  11  -2    0.60    0.90
  -2  11   2    0.80    0.90
  -2  11   2    1.20    0.90
  -2  11   2    6.80   13.00
   1 -11  -2    5.80    1.00
  -1 -11   2    3.60    7.00
   1 -11  -2   -1.90    6.90
  -1 -11   2    5.10    0.70
   1 -11  -2    6.50    1.10
  -1 -11   2    6.80    1.00
   1  11  -2    5.70    1.10
  -1  11   2    7.10    1.20
  -1  11   2    5.20    1.00
   1  11  -2    5.00    1.00
  -1  11   2   14.70    7.40
   1  11  -2    1.70    7.50
   0 -11  -2    5.90    1.10
   0 -11   2    4.50    0.80
   0 -11   2    3.40    6.80
   0 -11  -2  -20.60   10.40
   0 -11   2    4.70    1.00
   0  11   2    5.40    1.00
   0  11   2   13.40    7.10
   0  11  -2    4.70    1.00
   0  11  -2    5.20    1.00
   0  11   2    4.10    1.00
   0  11  -2   -1.40    6.70
   1 -11   2    0.70    0.90
  -1 -11  -2    9.40    6.90
  -1 -11  -2    0.30    0.60
  -1 -11  -2    0.30    0.80
   1 -11   2   -0.90    0.90
   1 -11   2    1.40    0.60
   1  11   2   -3.90    6.80
  -1  11  -2    1.60    0.90
   1  11   2    0.30    0.90
   1  11   2    0.80    0.90
  -1  11  -2    1.20    7.80
  -1  11  -2    0.30    0.80
  -2 -11  -2    0.30    0.60
  -2 -11  -2   -0.70    0.70
   2 -11   2   -0.20    1.40
   2 -11   2    2.90    8.50
   2 -11   2   -0.70    0.60
  -2 -11  -2  -13.00    6.90
  -2  11  -2   -1.20    0.80
  -2  11  -2   -0.20    0.70
   2  11   2   -0.60    1.00
  -2  11  -2   11.60    7.80
   2  11   2    0.10    7.90
  -3 -11  -2   28.20    1.40
   3 -11   2   51.89   10.00
   3 -11   2   27.50    1.80
  -3 -11  -2   36.40    8.80
   3 -11   2   33.50    2.10
   3 -11   2   33.00    2.30
  -3  11  -2   32.90    2.30
   3  11   2   30.30    2.00
  -3  11  -2   32.90    1.80
  -3  11  -2   25.90    9.90
   3  11   2   33.00    2.30
   3  11   2   28.40    9.30
  11   0  -3  106.89    3.80
  11   0  -3  105.39    3.60
  11   0  -3  102.99    2.80
  10   0  -3    0.10    0.70
  10   0  -3    0.20    0.40
  10   0  -3    0.10    0.70
  10   0  -3   -0.40    0.30
  10   0  -3    0.10    0.30
   9   0  -3   14.00    0.80
   9   0  -3   17.00    1.40
   9   0  -3   14.80    0.80
   9   0  -3   14.80    0.70
   8   0  -3    0.30    0.30
   8   0  -3    0.30    0.60
   8   0  -3    0.30    0.40
   8   0  -3    0.20    0.30
   7   0  -3  155.38    3.90
   7   0  -3  158.18    4.20
   7   0  -3  150.08    3.60
   7   0  -3  157.48    3.60
   6   0  -3   -0.10    0.30
   6   0  -3    0.30    0.20
   6   0  -3    0.00    0.20
   6   0  -3    0.30    0.50
   5   0  -3   89.79    2.30
   5   0  -3   86.29    2.40
   4   0  -3   -0.50    0.30
   4   0  -3    0.00    0.20
   3   0  -3  477.45   10.80
   2   0  -3    0.10    0.20
   2   0  -3    0.00    0.30
   2   0  -3    0.20    0.10
   2   0  -3    0.20    0.10
   2   0  -3    0.00    0.30
   1   0  -3  736.83   17.40
   0   0  -3    0.50    0.20
   0   0  -3    1.00    0.70
   0   0  -3    0.30    0.20
   0   0   3    0.20    0.20
   0   0   3    0.00    0.20
   1   0   3 6418.56  157.58
   1   0   3 6212.38  156.98
   2   0   3    1.40    0.30
  -2   0  -3    0.50    0.20
   2   0   3    0.30    0.30
  -2   0  -3    0.60    0.20
  -2   0  -3    0.80    0.30
  -2   0  -3   -0.30    1.00
  -2   0  -3    1.30    0.90
   3   0   3  645.74   14.90
  -3   0  -3  678.13   17.30
   4   0   3    0.00    0.40
   4   0   3    0.30    0.40
  -4   0  -3    0.10    0.30
  -4   0  -3    0.30    0.20
   4   0   3    0.80    0.50
   4   0   3    0.90    0.30
  -4   0  -3    0.20    0.30
  -4   0  -3   -1.80    1.00
  -4   0  -3   -0.20    1.10
  -5   0  -3   79.19    4.40
  -5   0  -3   81.49    2.10
  -5   0  -3   82.89    2.10
  -5   0  -3   85.39    2.10
   5   0   3   80.59    2.10
   5   0   3   81.99    2.30
   5   0   3   83.89    2.60
  -5   0  -3   80.59    4.50
  -6   0  -3    0.10    0.20
   6   0   3   -0.60    0.60
  -6   0  -3    0.30    1.90
   6   0   3    0.10    0.40
   6   0   3    0.40    0.40
  -6   0  -3   -0.70    1.70
  -6   0  -3   -0.40    0.20
   7   0   3   35.80    1.40
   7   0   3   35.50    1.80
   7   0   3   32.20    1.30
  -7   0  -3   34.30    3.80
  -7   0  -3   34.90    4.10
  -8   0  -3   -0.40    2.50
   8   0   3    0.80    0.80
   8   0   3    0.30    0.50
  -8   0  -3   -1.40    2.50
   8   0   3    0.20    0.40
   9   0   3   23.60    1.30
   9   0   3   22.90    1.40
   9   0   3   25.80    2.00
  -9   0  -3   19.10    4.10
  -9   0  -3   24.90    4.80
  10   0   3   -0.40    0.60
  10   0   3   -1.20    0.80
 -10   0  -3   -4.90    3.90
  11  -1  -3    1.10    0.80
  11  -1  -3    0.60    0.80
  11  -1  -3    1.30    0.40
  11   1  -3    0.40    0.70
  11   1  -3    0.00    0.50
  11   1  -3    0.60    0.70
  11   1  -3    0.40    0.40
  10  -1  -3   12.70    1.40
  10  -1  -3   14.50    1.50
  10  -1  -3   12.70    0.80
  10  -1  -3   13.30    1.50
  10   1  -3   11.50    0.90
  10   1  -3   13.00    1.50
  10   1  -3   13.90    0.80
  10   1  -3   13.00    0.80
  10   1  -3   14.10    1.50
   9  -1  -3   27.50    2.50
   9  -1  -3   26.70    1.00
   9  -1  -3   28.50    1.20
   9  -1  -3   27.20    0.90
   9  -1  -3   26.60    1.70
   9   1  -3   27.70    1.00
   9   1  -3   26.60    1.20
   9   1  -3   27.10    1.70
   9   1  -3   28.00    1.00
   8  -1  -3   99.79    2.50
   8  -1  -3   98.59    2.60
   8  -1  -3   98.29    2.50
   8  -1  -3  101.69    3.20
   8   1  -3  101.59    3.20
   8   1  -3  101.19    2.80
   8   1  -3   97.49    2.50
   8   1  -3   98.39    2.50
   7  -1  -3    1.70    0.40
   7  -1  -3    1.20    0.60
   7  -1  -3    1.20    0.30
   7  -1  -3    1.00    0.30
   7   1  -3    0.80    0.50
   7   1  -3    0.90    0.30
   7   1  -3    1.80    0.30
   7   1  -3    1.50    0.60
   6  -1  -3  668.33   15.10
   6  -1  -3  672.83   15.10
   6  -1  -3  689.13   15.60
   6  -1  -3  677.83   15.30
   6   1  -3  670.43   15.40
   6   1  -3  673.53   15.10
   6   1  -3  672.13   15.10
   5  -1  -3    0.50    0.30
   5  -1  -3    0.40    0.20
   5   1  -3    0.70    0.30
  -5   1   3    0.20    0.50
   4  -1  -3 1580.04   35.10
  -4   1   3 1499.45   35.00
  -3  -1   3 1572.54   36.50
   3  -1  -3 1636.74   36.70
  -3   1   3 1619.54   36.70
   3   1  -3 1618.24   36.30
  -2  -1   3 2619.94   58.79
   2  -1  -3 2546.85   59.59
  -2   1   3 2621.24   59.09
   2   1  -3 2664.83   58.89
   1  -1  -3 1759.42   40.20
  -1   1   3 1759.82   40.20
   1   1  -3 1733.03   40.10
   0  -1   3   72.09    1.70
   0  -1  -3   69.49    2.90
   0  -1   3   70.79    1.70
   0  -1   3   70.89    1.70
   0  -1   3   72.69    1.80
   0  -1  -3   65.19    1.70
   0  -1  -3   68.99    1.80
   0  -1  -3   68.39    1.80
   0  -1  -3   70.39    1.70
   0  -1   3   71.09    2.90
   0   1   3   69.69    2.90
   0   1  -3   68.89    1.80
   0   1  -3   69.99    1.70
   0   1   3   69.89    1.80
   0   1   3   68.89    1.70
   0   1   3   68.69    1.70
   0   1  -3   71.39    1.70
   0   1  -3   71.89    2.90
  -1  -1  -3   13.60    0.60
  -1  -1  -3   15.10    1.50
  -1  -1  -3   13.90    0.60
  -1  -1  -3   13.40    0.60
   1  -1   3   13.00    0.60
  -1  -1  -3   15.30    0.60
   1  -1   3   15.30    0.60
   1  -1   3   13.30    0.60
   1  -1   3   15.60    1.50
   1   1   3   11.90    1.50
  -1   1  -3   13.70    1.50
  -1   1  -3   14.30    0.60
  -1   1  -3   13.70    0.60
   1   1   3   13.30    0.60
  -1   1  -3   13.40    0.60
   1   1   3   14.30    0.60
   1   1   3   12.90    0.60
   1   1   3   15.00    0.60
  -2  -1  -3  532.05   14.30
   2  -1   3  522.45   12.10
   2  -1   3  539.65   12.20
  -2  -1  -3  522.75   12.10
   2  -1   3  541.95   12.10
   2  -1   3  528.55   14.20
  -2  -1  -3  541.05   12.10
   2   1   3  541.85   14.20
  -2   1  -3  539.15   14.20
  -2   1  -3  538.65   12.10
   2   1   3  536.85   12.20
   2   1   3  535.65   12.10
  -3  -1  -3    0.40    0.30
   3  -1   3    0.70    0.40
  -3  -1  -3    0.10    0.30
  -3  -1  -3   -0.20    0.90
  -3  -1  -3    0.30    0.20
   3  -1   3    0.90    0.30
   3  -1   3    0.70    0.30
   3  -1   3    1.40    1.20
   3   1   3    0.10    0.30
   3   1   3    0.50    0.30
   3   1   3    0.20    0.40
   3   1   3    0.30    0.90
  -3   1  -3    0.20    0.10
  -3   1  -3    0.80    0.30
   3   1   3    0.20    0.30
  -3   1  -3    1.20    1.10
  -4  -1  -3 1023.10   25.80
  -4  -1  -3 1058.79   26.00
   4  -1   3 1023.40   23.20
  -4   1  -3 1039.60   26.00
   4   1   3 1002.40   24.00
  -5  -1  -3   90.19    4.70
   5  -1   3   86.29    2.40
  -5  -1  -3   84.99    4.60
   5  -1   3   88.19    2.70
   5  -1   3   88.59    2.50
  -5  -1  -3   90.79    2.20
  -5  -1  -3   89.29    2.40
  -5  -1  -3   90.69    2.20
  -5   1  -3   89.39    4.80
   5   1   3   89.59    2.60
   5   1   3   91.89    2.50
  -5   1  -3   90.79    2.30
  -5   1  -3  100.09    4.90
  -5   1  -3   89.49    2.30
   5   1   3   91.49    2.60
   5   1   3   88.89    2.40
   6  -1   3   26.10    1.50
  -6  -1  -3   28.40    3.20
   6  -1   3   27.40    1.20
  -6  -1  -3   27.60    3.20
  -6  -1  -3   25.50    1.00
   6  -1   3   25.30    1.10
   6   1   3   24.10    1.40
  -6   1  -3   32.90    5.30
   6   1   3   26.60    1.20
   6   1   3   26.80    1.10
  -6   1  -3   26.70    0.80
   6   1   3   26.70    1.00
  -6   1  -3   26.10    3.20
  -6   1  -3   26.70    0.80
  -7  -1  -3    9.10    2.60
  -7  -1  -3   12.40    0.70
   7  -1   3   10.40    0.90
  -7  -1  -3   16.10    2.80
   7  -1   3   12.50    1.40
   7  -1   3   12.30    1.00
  -7   1  -3   12.30    2.70
   7   1   3   11.30    1.20
   7   1   3   11.00    0.90
   7   1   3   13.50    0.80
  -7   1  -3   13.30    2.80
   7   1   3   12.00    0.90
   7   1   3   13.30    1.40
   8  -1   3    2.70    0.70
  -8  -1  -3    2.70    2.70
  -8  -1  -3    7.60    2.80
   8  -1   3    4.00    0.70
   8  -1   3    3.50    0.90
  -8   1  -3    2.20    2.70
   8   1   3    3.90    0.60
  -8   1  -3    0.70    2.70
   8   1   3    3.70    0.90
   8   1   3    3.30    0.70
   8   1   3    4.30    0.50
  -9  -1  -3    1.20    3.90
   9  -1   3    7.10    1.20
   9  -1   3   10.00    1.00
   9  -1   3    9.40    1.30
   9   1   3    6.90    1.20
  -9   1  -3   11.20    3.80
   9   1   3   10.30    0.90
   9   1   3    8.10    0.90
 -10  -1  -3    0.10    3.90
  10  -1   3   -0.50    1.00
  10   1   3    0.70    0.60
 -10   1  -3   -0.60    4.10
  10   1   3   -0.50    0.90
  11  -2  -3   17.30    1.70
  11  -2  -3   18.00    1.80
  11  -2  -3   16.30    1.00
  11   2  -3   16.80    1.00
  11   2  -3   18.30    1.10
  11   2  -3   17.10    1.40
  11   2  -3   16.20    1.70
  10  -2  -3    3.40    0.90
  10  -2  -3    3.00    0.50
  10  -2  -3    2.80    0.50
  10  -2  -3    1.60    0.90
  10   2  -3    4.10    0.50
  10   2  -3    2.80    0.60
  10   2  -3    2.40    0.70
  10   2  -3    2.90    0.90
  10   2  -3    3.50    0.50
   9  -2  -3    2.60    0.90
   9  -2  -3    1.70    0.40
   9  -2  -3    0.90    0.70
   9   2  -3    1.70    0.40
   9   2  -3    1.00    0.50
   8  -2  -3    3.20    0.50
   8  -2  -3    4.20    0.90
   8  -2  -3    3.30    0.70
   8  -2  -3    3.70    0.50
   8  -2  -3    4.10    0.40
   8  -2  -3    4.10    0.40
   8   2  -3    3.70    0.60
   8   2  -3    4.20    0.90
  -8   2   3    4.30    1.00
  -8   2   3    4.10    1.00
   8   2  -3    4.20    0.40
   8   2  -3    3.80    0.40
   7  -2  -3  110.49    2.70
   7  -2  -3  108.59    2.70
   7  -2  -3  111.29    2.80
   7  -2  -3  113.09    3.30
   7  -2  -3  108.99    2.80
   7  -2  -3  113.69    3.40
   7   2  -3  112.29    2.70
   7   2  -3  109.39    2.70
   7   2  -3  111.69    3.10
  -7   2   3  114.99    4.10
   6  -2  -3  120.59    4.50
   6  -2  -3  129.19    3.60
   6  -2  -3  128.89    3.10
   6  -2  -3  126.69    3.10
   6  -2  -3  122.09    3.10
   6  -2  -3  126.79    3.50
   6   2  -3  126.29    3.00
  -6   2   3  130.89    4.50
   6   2  -3  126.89    3.00
   6   2  -3  128.59    3.40
   5  -2  -3  115.29    3.30
   5  -2  -3  120.09    2.90
   5  -2  -3  117.99    4.30
  -5  -2   3  116.39    3.60
   5  -2  -3  120.29    3.20
   5  -2  -3  118.89    2.90
   5   2  -3  119.39    2.80
  -5   2   3  114.89    4.30
   5   2  -3  118.69    2.80
   5   2  -3  120.39    3.60
   4  -2  -3  213.08    5.00
   4  -2  -3  218.58    6.60
   4  -2  -3  198.18    5.80
   4  -2  -3  222.18    5.20
  -4  -2   3  216.38    6.00
   4   2  -3  214.18    4.90
  -4   2   3  218.18    6.60
   4   2  -3  214.58    4.90
  -4   2   3  221.18    5.20
   4   2  -3  216.08    5.20
   4   2  -3  215.48    6.00
   3  -2  -3  280.87    6.50
   3  -2  -3  279.97    6.50
   3  -2  -3  285.27    6.50
  -3  -2   3  282.67    7.70
   3  -2  -3  286.17    6.60
   3  -2  -3  287.97    8.10
   3  -2  -3  283.17    6.70
   3   2  -3  284.97    6.70
   3   2  -3  279.87    6.40
  -3   2   3  282.27    6.30
  -3   2   3  286.57    8.10
   3   2  -3  271.17    7.60
  -3   2   3  278.17    6.60
   3   2  -3  273.07    6.40
  -3   2   3  287.47    6.30
   3   2  -3  279.07    6.40
   2  -2  -3  102.59    2.70
   2  -2  -3  103.29    2.60
   2  -2  -3  103.49    2.50
  -2  -2   3  105.99    2.40
   2  -2  -3  104.09    2.50
  -2  -2   3  105.79    2.40
   2  -2  -3  107.59    4.00
  -2  -2   3  107.39    3.80
   2  -2  -3  103.59    2.60
   2   2  -3  105.59    2.70
   2   2  -3  105.49    2.50
  -2   2   3  104.89    2.60
   2   2  -3  103.29    2.60
  -2   2   3  105.89    2.50
   2   2  -3  103.09    2.50
   2   2  -3  101.29    3.70
  -2   2   3  102.99    2.50
  -2   2   3  106.79    4.00
  -2   2   3  101.59    2.70
   1  -2  -3  496.05   13.00
   1  -2  -3  493.15   11.30
  -1   2   3  512.95   11.20
  -1   2   3  500.45   13.90
  -1   2   3  477.95   11.30
   1   2  -3  498.75   12.90
   0  -2  -3 1071.69   25.70
   0  -2   3 1030.30   25.60
   0   2  -3 1057.09   25.70
   0   2   3 1081.99   25.80
  -1  -2  -3 3300.17   75.49
   1  -2   3 3335.77   75.59
  -1   2  -3 3323.97   75.59
   1   2   3 3219.88   75.39
  -2  -2  -3    5.60    0.50
  -2  -2  -3    6.30    0.60
   2  -2   3    6.60    0.50
   2  -2   3    5.80    1.40
  -2  -2  -3    7.60    1.50
  -2  -2  -3    6.40    0.60
   2  -2   3    6.10    0.60
   2  -2   3    6.60    0.60
  -2  -2  -3    6.90    0.50
  -2   2  -3    6.90    0.50
  -2   2  -3    6.80    0.40
   2   2   3    5.60    0.50
   2   2   3    5.40    0.50
   2   2   3    6.50    0.60
  -2   2  -3    6.70    0.50
   2   2   3    5.20    1.40
  -2   2  -3    7.50    1.70
   2   2   3    6.20    0.50
  -2   2  -3    6.50    0.60
  -3  -2  -3  241.58    5.70
   3  -2   3  238.18    5.80
  -3  -2  -3  245.88    5.80
  -3  -2  -3  246.08    5.70
   3  -2   3  240.98    5.80
   3  -2   3  248.78    5.90
   3  -2   3  250.87    8.30
  -3   2  -3  238.68    5.70
   3   2   3  241.88    8.10
   3   2   3  240.48    5.80
   3   2   3  242.58    5.70
  -3   2  -3  246.28    5.50
   3   2   3  245.78    5.70
  -3   2  -3  231.78    5.90
  -3   2  -3  237.18    8.20
  -3   2  -3  243.88    5.70
   3   2   3  248.68    5.80
  -4  -2  -3   21.40    0.80
   4  -2   3   22.90    1.00
  -4  -2  -3   20.70    1.00
   4  -2   3   24.60    2.90
  -4  -2  -3   21.20    0.90
   4  -2   3   22.10    1.20
  -4  -2  -3   19.60    2.40
  -4   2  -3   23.20    0.90
   4   2   3   21.30    1.10
  -4   2  -3   25.70    2.70
   4   2   3   21.50    1.00
   4   2   3   21.50    1.00
   4   2   3   20.30    1.00
  -4   2  -3   24.30    0.90
   4   2   3   21.30    2.60
  -5  -2  -3  210.48    4.90
  -5  -2  -3  208.58    5.10
   5  -2   3  210.58    5.40
  -5  -2  -3  218.48    7.90
   5  -2   3  200.68    5.10
   5  -2   3  211.98    8.20
   5  -2   3  210.88    5.10
  -5   2  -3  207.88    4.90
  -5   2  -3  200.78    8.10
   5   2   3  205.38    5.10
  -5   2  -3  210.38    4.90
   5   2   3  207.68    7.90
   5   2   3  206.18    5.20
   5   2   3  206.28    5.10
  -6  -2  -3   64.99    2.00
  -6  -2  -3   64.49    4.50
   6  -2   3   63.59    2.30
   6  -2   3   61.29    2.00
  -6  -2  -3   68.99    5.10
  -6  -2  -3   63.49    1.50
   6  -2   3   62.99    2.00
  -6   2  -3   64.59    1.70
   6   2   3   65.39    2.20
   6   2   3   59.49    2.10
   6   2   3   61.99    1.90
   6   2   3   61.99    2.00
  -6   2  -3   63.99    1.70
  -6   2  -3   61.59    4.60
   7  -2   3   -0.60    0.50
  -7  -2  -3   -0.30    0.40
   7  -2   3    0.30    0.70
  -7  -2  -3   -2.40    2.10
  -7  -2  -3    0.20    2.50
   7   2   3    0.60    0.40
  -7   2  -3    0.20    2.20
   7   2   3   -0.20    0.60
  -7   2  -3   -0.30    2.30
   7   2   3    0.50    0.50
   7   2   3   -0.10    0.50
   8  -2   3    7.50    1.10
  -8  -2  -3    9.10    5.60
   8  -2   3    9.50    1.00
   8  -2   3    8.40    0.90
  -8  -2  -3   10.00    3.10
  -8  -2  -3    6.60    0.70
   8   2   3    8.60    1.00
   8   2   3    7.20    0.90
  -8   2  -3    9.20    3.30
   8   2   3    7.00    0.80
   9  -2   3  128.49    3.70
   9  -2   3  136.19    4.30
   9   2   3  121.89    3.40
  -9   2  -3  129.49    8.10
   9   2   3  128.69    3.60
   9   2   3  128.49    4.30
  10  -2   3    5.40    1.80
  10  -2   3    3.40    0.80
 -10  -2  -3    5.40    4.10
  10   2   3    3.10    1.60
 -10   2  -3    6.20    4.90
  10  -3  -3   32.00    2.10
  10  -3  -3   30.90    1.40
  10  -3  -3   29.40    2.00
  10   3  -3   32.10    1.30
  10   3  -3   35.40    2.00
  10   3  -3   32.10    1.60
  10   3  -3   29.10    1.50
  10   3  -3   34.00    1.20
  10   3  -3   27.40    2.00
   9  -3  -3    1.10    0.40
   9  -3  -3    1.10    0.50
   9  -3  -3    1.30    0.80
   9  -3  -3    1.50    0.80
  -9   3   3    0.40    1.60
   9   3  -3    1.10    0.60
   9   3  -3    1.20    0.50
   9   3  -3    0.70    0.50
   9   3  -3    1.20    0.40
   8  -3  -3    3.70    0.50
   8  -3  -3    2.10    0.70
   8  -3  -3    4.30    0.50
   8  -3  -3    3.60    0.90
  -8   3   3    2.10    1.80
   8   3  -3    3.60    0.70
   8   3  -3    3.90    0.50
   8   3  -3    4.20    0.50
   8   3  -3    3.70    0.60
   7  -3  -3  120.69    3.20
   7  -3  -3  117.49    3.10
   7  -3  -3  121.59    5.30
   7  -3  -3  122.99    3.60
  -7  -3   3  118.59    4.00
   7  -3  -3  125.29    3.70
   7  -3  -3  119.59    2.90
   7  -3  -3  119.99    2.90
   7   3  -3  125.69    3.50
  -7   3   3  125.89    5.20
   7   3  -3  123.49    3.10
   7   3  -3  119.79    3.20
   7   3  -3  120.39    3.00
  -6  -3   3    2.40    1.10
   6  -3  -3    3.90    0.40
   6  -3  -3    2.80    0.50
   6  -3  -3    2.90    0.70
   6  -3  -3    3.40    0.70
   6  -3  -3    3.00    0.40
   6  -3  -3    6.80    1.80
   6   3  -3    3.20    0.40
   6   3  -3    3.90    0.40
  -6   3   3    3.60    0.70
   6   3  -3    2.90    0.60
  -6   3   3    3.20    1.40
   6   3  -3    2.40    1.20
   6   3  -3    3.10    0.40
  -5  -3   3  530.05   13.60
   5  -3  -3  522.95   12.20
   5  -3  -3  511.15   11.90
   5  -3  -3  534.75   12.40
   5  -3  -3  522.05   14.40
   5  -3  -3  520.85   11.90
   5  -3  -3  526.95   11.90
   5   3  -3  515.15   11.90
   5   3  -3  526.65   11.90
  -5   3   3  526.15   12.20
   5   3  -3  523.85   11.80
  -5   3   3  497.25   14.20
   5   3  -3  534.15   13.70
   5   3  -3  528.85   12.20
  -4  -3   3 1377.36   34.10
   4  -3  -3 1435.36   33.90
  -4   3   3 1377.66   33.70
   4   3  -3 1385.66   33.40
   3  -3  -3  160.48    4.00
   3  -3  -3  167.18    4.20
   3  -3  -3  166.98    4.00
  -3  -3   3  163.38    5.70
   3  -3  -3  163.78    4.30
   3  -3  -3  170.38    6.10
  -3  -3   3  173.18    4.20
  -3  -3   3  169.18    3.90
  -3  -3   3  166.48    3.90
   3   3  -3  169.48    4.10
   3   3  -3  163.68    4.00
  -3   3   3  164.18    6.00
   3   3  -3  168.08    4.00
  -3   3   3  167.78    3.90
  -3   3   3  167.88    3.90
  -3   3   3  167.58    4.10
   3   3  -3  169.88    4.20
   3   3  -3  161.08    5.70
   2  -3  -3    0.30    0.30
   2  -3  -3    0.80    1.00
   2  -3  -3    0.30    0.30
  -2  -3   3    1.10    1.00
  -2  -3   3   -0.10    0.30
   2  -3  -3    0.60    0.30
   2  -3  -3    0.70    0.30
   2  -3  -3    1.00    0.30
  -2   3   3    0.50    0.30
   2   3  -3   -0.70    0.70
   2   3  -3    0.80    0.30
  -2   3   3    0.40    0.30
  -2   3   3   -0.10    0.90
  -2   3   3    0.40    0.30
  -2   3   3    0.30    0.30
  -2   3   3    0.60    0.30
   2   3  -3    0.70    0.30
   2   3  -3    0.10    0.20
   2   3  -3    0.40    0.40
  -1  -3   3   61.39    1.80
   1  -3  -3   60.89    1.80
   1  -3  -3   62.09    3.40
   1  -3  -3   60.79    1.70
  -1  -3   3   57.59    1.70
  -1  -3   3   69.99    3.40
   1  -3  -3   60.59    1.70
   1  -3  -3   61.69    1.70
  -1  -3   3   61.29    1.70
  -1  -3   3   59.29    1.60
   1   3  -3   61.79    1.70
  -1   3   3   60.99    1.70
   1   3  -3   63.69    3.30
  -1   3   3   63.99    1.80
  -1   3   3   60.19    1.70
  -1   3   3   62.79    1.70
   1   3  -3   57.19    1.70
   1   3  -3   62.49    1.80
  -1   3   3   57.89    1.70
   1   3  -3   63.69    1.70
  -1   3   3   60.99    3.30
   0  -3   3   78.29    3.90
   0  -3  -3   80.09    2.10
   0  -3  -3   76.09    2.10
   0  -3  -3   78.39    2.10
   0  -3   3   77.69    2.10
   0  -3   3   75.69    2.10
   0  -3   3   79.89    2.10
   0  -3   3   77.49    2.10
   0  -3  -3   80.69    4.00
   0  -3  -3   81.19    2.10
   0   3   3   76.99    2.10
   0   3  -3   79.89    2.10
   0   3   3   78.99    2.10
   0   3  -3   79.29    2.10
   0   3   3   80.99    2.10
   0   3  -3   77.59    2.10
   0   3  -3   79.89    2.10
   0   3   3   74.49    3.80
   0   3   3   74.59    2.10
   0   3   3   77.89    2.10
   0   3  -3   76.39    3.80
   1  -3   3  984.20   25.00
  -1  -3  -3  967.90   24.60
   1   3   3  999.60   24.80
  -1   3  -3  937.41   24.90
  -2  -3  -3    0.00    0.30
   2  -3   3   -1.40    1.10
  -2  -3  -3    0.50    0.30
  -2  -3  -3    0.70    0.30
  -2  -3  -3    1.20    1.20
   2  -3   3   -0.10    0.40
   2  -3   3    0.20    0.30
  -2   3  -3    4.40    1.60
  -2   3  -3    0.30    0.30
  -2   3  -3    0.50    0.20
   2   3   3    0.10    0.30
   2   3   3    0.10    0.30
  -2   3  -3   -0.10    0.30
   2   3   3    0.60    0.30
  -2   3  -3    0.50    0.40
   2   3   3    0.00    1.10
  -3  -3  -3  378.66    8.80
  -3  -3  -3  391.56    8.90
   3  -3   3  376.76    9.10
  -3  -3  -3  378.26    8.80
   3  -3   3  381.56   11.90
   3  -3   3  377.36    8.90
   3  -3   3  369.16    9.10
  -3  -3  -3  376.06    9.00
   3   3   3  382.76   11.80
  -3   3  -3  385.26    8.90
   3   3   3  415.16    9.40
  -3   3  -3  383.96    9.10
  -3   3  -3  378.76   11.90
   3   3   3  381.66    8.90
   3   3   3  380.26    8.90
   3   3   3  385.26    9.00
  -3   3  -3  389.76    8.60
  -3   3  -3  378.06    8.90
  -4  -3  -3   17.70    0.90
   4  -3   3   17.60    0.90
   4  -3   3   18.20    1.00
   4  -3   3   18.10    1.10
  -4  -3  -3   15.10    2.40
   4  -3   3   18.10    2.70
  -4  -3  -3   19.40    1.00
  -4   3  -3   17.80    0.90
  -4   3  -3   21.40    2.80
   4   3   3   17.20    1.10
  -4   3  -3   18.40    0.90
   4   3   3   19.40    1.00
   4   3   3   17.20    0.90
   4   3   3   19.10    1.40
  -4   3  -3   17.20    1.10
   4   3   3   14.10    2.20
   5  -3   3   65.29    4.60
  -5  -3  -3   65.79    1.80
  -5  -3  -3   72.09    4.60
   5  -3   3   67.79    2.10
  -5  -3  -3   66.29    1.80
   5  -3   3   67.49    2.00
  -5  -3  -3   63.59    2.10
   5  -3   3   65.49    2.30
  -5   3  -3   68.49    1.90
   5   3   3   65.09    2.00
  -5   3  -3   61.79    7.00
   5   3   3   65.59    2.10
   5   3   3   66.19    2.10
  -5   3  -3   69.29    1.90
   5   3   3   71.79    4.60
   5   3   3   67.99    2.10
   6  -3   3  186.28    4.80
  -6  -3  -3  184.68    4.80
   6  -3   3  187.38    5.10
  -6  -3  -3  187.18    4.40
  -6  -3  -3  192.18    4.40
   6  -3   3  194.08    4.80
  -6   3  -3  174.18    8.20
   6   3   3  192.28    4.90
  -6   3  -3  191.88    4.50
   6   3   3  192.28    4.80
   6   3   3  180.78    4.90
   6   3   3  180.38    4.70
   6   3   3  192.98    8.10
  -7  -3  -3    4.70    0.70
  -7  -3  -3    7.50    2.90
   7  -3   3    5.90    1.00
   7  -3   3    5.80    0.80
  -7  -3  -3    3.80    2.40
   7  -3   3    4.20    1.10
  -7   3  -3    1.50    2.80
   7   3   3    4.30    0.70
   7   3   3    4.50    0.70
  -7   3  -3    4.50    0.40
  -7   3  -3    4.40    0.50
   7   3   3    5.20    0.70
   7   3   3    5.40    0.80
   8  -3   3    5.70    0.80
   8  -3   3    4.80    0.70
   8  -3   3    7.00    1.10
  -8  -3  -3    6.70    0.70
  -8  -3  -3    7.20    3.40
  -8  -3  -3    5.80    3.10
   8   3   3    5.70    0.80
   8   3   3    6.40    0.80
  -8   3  -3   -0.30    3.10
  -8   3  -3    6.60    3.30
   8   3   3    6.60    0.80
   8   3   3    6.70    0.70
   9  -3   3    6.10    0.90
   9  -3   3    7.20    1.20
   9   3   3    6.60    0.80
  -9   3  -3    9.80    4.30
   9   3   3    6.30    0.80
  10  -3   3    1.80    0.70
  10  -3   3    2.80    1.20
 -10  -3  -3   -2.70    4.70
  10   3   3    1.50    0.50
  10   3   3    1.30    1.20
  10   3   3    2.10    0.70
 -10   3  -3    5.40    5.50
  10  -4  -3   57.89    2.70
  10  -4  -3   64.19    2.70
  10  -4  -3   54.69    2.00
  10   4  -3   56.79    2.20
  10   4  -3   53.79    1.90
 -10   4   3   49.70    5.50
  10   4  -3   51.19    1.90
  10   4  -3   54.19    2.20
  10   4  -3   56.19    2.30
   9  -4  -3    0.70    0.50
   9  -4  -3    0.30    0.80
   9  -4  -3   -0.20    0.80
   9  -4  -3    0.30    0.50
  -9   4   3    1.90    2.60
   9   4  -3   -0.30    0.60
   9   4  -3   -0.10    0.40
   9   4  -3    0.40    0.40
   9   4  -3    1.00    0.40
   9   4  -3   -0.20    0.40
   8  -4  -3   -0.70    2.40
   8  -4  -3    1.20    1.20
   8  -4  -3   -0.50    0.40
  -8  -4   3   -1.80    1.40
   8  -4  -3    0.00    0.80
   8  -4  -3    0.20    0.50
   8   4  -3    0.00    0.60
   8   4  -3   -0.20    0.40
   8   4  -3    0.20    0.40
  -8   4   3    1.60    2.30
   8   4  -3    0.40    0.40
   7  -4  -3   -1.50    2.10
   7  -4  -3    0.80    0.70
   7  -4  -3    0.00    0.70
   7  -4  -3    0.30    0.40
  -7  -4   3    0.30    1.50
   7  -4  -3   -0.20    0.50
   7  -4  -3    0.30    0.20
   7   4  -3   -0.10    0.30
   7   4  -3    0.60    1.60
   7   4  -3   -0.20    0.60
  -7   4   3    1.70    2.00
   7   4  -3   -0.20    0.40
   7   4  -3   -0.50    0.60
   6  -4  -3  196.98    4.90
   6  -4  -3  194.58    4.80
   6  -4  -3  194.18    4.60
   6  -4  -3  205.98    5.40
   6  -4  -3  198.58    5.20
  -6  -4   3  189.08    6.90
   6   4  -3  193.08    4.80
  -6   4   3  193.28    5.10
   6   4  -3  192.08    4.60
  -6   4   3  196.28    7.60
   6   4  -3  196.08    5.20
   6   4  -3  197.98    4.80
   6   4  -3  191.18    6.90
   5  -4  -3  285.37   10.70
   5  -4  -3  275.77    6.40
   5  -4  -3  277.67    6.80
   5  -4  -3  281.67    6.80
   5  -4  -3  265.97    6.50
   5  -4  -3  274.47    6.90
  -5  -4   3  268.67    8.80
  -5  -4   3  272.97    6.80
  -5   4   3  272.47    6.30
   5   4  -3  271.87    6.20
   5   4  -3  259.77    6.60
  -5   4   3  269.27    6.80
  -5   4   3  298.37   11.10
  -5   4   3  276.47    6.30
   5   4  -3  276.37    8.90
   5   4  -3  284.47    6.90
   4  -4  -3   79.49    2.20
  -4  -4   3   81.69    1.90
  -4  -4   3   87.09    4.30
  -4  -4   3   80.99    1.90
   4  -4  -3   83.99    4.70
   4  -4  -3   77.99    2.30
   4  -4  -3   78.59    2.40
   4  -4  -3   81.79    2.50
   4  -4  -3   81.09    2.20
  -4  -4   3   81.69    2.50
  -4   4   3   81.49    2.10
   4   4  -3   81.09    2.20
   4   4  -3   79.49    2.50
   4   4  -3   79.69    2.30
   4   4  -3   81.39    2.20
  -4   4   3   78.29    4.50
   4   4  -3   77.69    4.10
  -4   4   3   77.49    2.40
  -4   4   3   81.49    2.10
   3  -4  -3   26.90    2.70
   3  -4  -3   25.50    1.20
   3  -4  -3   25.50    1.20
   3  -4  -3   26.20    1.00
   3  -4  -3   25.90    1.10
  -3  -4   3   25.50    0.90
  -3  -4   3   25.10    2.50
  -3  -4   3   24.60    1.20
  -3  -4   3   26.00    0.90
  -3   4   3   25.30    1.00
   3   4  -3   23.30    1.00
   3   4  -3   23.60    1.00
   3   4  -3   24.70    2.70
  -3   4   3   28.70    2.80
  -3   4   3   25.40    1.10
  -3   4   3   28.50    1.00
   3   4  -3   27.10    1.10
   3   4  -3   25.00    1.20
   2  -4  -3  322.07    7.80
  -2  -4   3  329.67    7.80
   2  -4  -3  335.57    7.70
   2  -4  -3  329.67    8.60
  -2  -4   3  321.77    7.60
  -2  -4   3  323.57    7.60
   2  -4  -3  321.27    7.70
   2  -4  -3  335.17   10.60
  -2   4   3  329.77    7.70
   2   4  -3  350.36    8.00
   2   4  -3  326.77    7.70
  -2   4   3  325.77    7.70
   2   4  -3  334.57   10.30
   2   4  -3  330.17    7.70
  -2   4   3  315.37    7.70
  -2   4   3  337.97   10.60
  -2   4   3  310.67    7.60
   2   4  -3  330.07    7.70
   1  -4  -3  287.87    7.00
   1  -4  -3  295.57    7.10
   1  -4  -3  303.17    7.10
  -1  -4   3  307.57    6.80
  -1  -4   3  291.77    7.10
  -1  -4   3  292.87    7.00
  -1  -4   3  308.67    9.80
  -1  -4   3  304.47    7.00
   1  -4  -3  312.87   10.00
   1  -4  -3  296.37    7.10
  -1  -4   3  292.37    7.10
  -1   4   3  319.57   10.00
   1   4  -3  299.47    7.00
   1   4  -3  304.37    9.90
   1   4  -3  289.47    7.10
  -1   4   3  310.57    7.00
  -1   4   3  300.07    7.10
  -1   4   3  301.67    7.00
  -1   4   3  299.07    7.10
  -1   4   3  296.17    7.10
   1   4  -3  293.97    7.10
   1   4  -3  289.27    7.00
   0  -4  -3  697.83   16.10
   0  -4   3  728.93   19.30
   0  -4  -3  714.43   16.20
   0  -4   3  671.23   16.10
   0  -4  -3  723.43   19.70
   0  -4  -3  714.63   16.20
   0  -4  -3  719.13   16.10
   0  -4   3  694.23   16.10
   0  -4   3  693.73   16.10
   0  -4   3  701.33   16.10
   0   4   3  714.93   16.20
   0   4  -3  713.33   19.20
   0   4  -3  726.63   16.10
   0   4   3  713.73   16.10
   0   4   3  705.43   16.10
   0   4   3  698.13   16.20
   0   4  -3  676.63   16.10
   0   4  -3  735.43   16.20
   0   4   3  715.63   19.30
   0   4  -3  717.33   16.10
   1  -4   3  299.17    7.00
  -1  -4  -3  297.77    9.90
   1  -4   3  288.57    7.00
   1  -4   3  287.37    6.80
  -1  -4  -3  290.97    6.90
  -1  -4  -3  286.87    6.90
  -1  -4  -3  289.57    6.90
   1  -4   3  306.97   10.10
  -1  -4  -3  268.87    7.20
   1   4   3  273.67    7.00
   1   4   3  286.27    6.80
  -1   4  -3  294.47    6.90
   1   4   3  303.47    9.90
  -1   4  -3  293.07    6.80
  -1   4  -3  290.17    7.10
  -1   4  -3  296.17    9.90
  -2  -4  -3   44.40    1.40
   2  -4   3   43.50    1.50
  -2  -4  -3   39.80    1.60
   2  -4   3   45.30    1.60
   2  -4   3   45.60    1.50
  -2  -4  -3   48.60    3.60
  -2  -4  -3   42.70    1.50
   2  -4   3   42.50    3.60
  -2   4  -3   44.00    1.30
   2   4   3   42.90    1.50
   2   4   3   39.80    3.50
  -2   4  -3   44.90    1.50
   2   4   3   42.00    1.60
  -2   4  -3   42.70    1.50
   2   4   3   42.30    1.40
   2   4   3   45.30    1.50
   2   4   3   42.10    1.40
  -2   4  -3   44.20    1.50
  -2   4  -3   44.00    3.60
  -3  -4  -3  748.73   20.80
   3  -4   3  747.93   17.30
   3  -4   3  755.22   17.30
  -3  -4  -3  760.52   17.40
  -3  -4  -3  778.12   17.20
   3  -4   3  753.62   21.10
   3  -4   3  772.02   17.40
  -3   4  -3  759.42   21.10
  -3   4  -3  762.32   17.00
   3   4   3  741.73   20.70
   3   4   3  759.02   17.30
  -3   4  -3  738.03   17.40
   3   4   3  745.83   17.40
   3   4   3  755.12   17.20
   3   4   3  748.63   17.20
  -3   4  -3  763.32   17.20
  -3   4  -3  758.72   17.20
   4  -4   3   21.20    1.10
  -4  -4  -3   21.10    1.20
   4  -4   3   16.70    2.80
   4  -4   3   21.60    1.10
  -4  -4  -3   20.90    0.90
   4  -4   3   21.00    1.30
   4   4   3   21.50    1.60
  -4   4  -3   19.80    1.20
   4   4   3   20.10    1.10
   4   4   3   21.60    1.20
  -4   4  -3   21.20    1.00
  -4   4  -3   16.00    3.00
   4   4   3   21.40    1.10
  -4   4  -3   22.40    1.10
  -4   4  -3   21.20    0.60
   4   4   3   17.60    2.80
  -5  -4  -3  289.67    6.80
   5  -4   3  289.87    7.30
   5  -4   3  289.57   10.90
  -5  -4  -3  285.47    7.10
   5  -4   3  290.47    7.00
  -5  -4  -3  281.07   10.50
   5  -4   3  287.07    7.00
  -5  -4  -3  291.27    6.80
  -5   4  -3  290.97   10.80
  -5   4  -3  295.87    6.90
  -5   4  -3  291.77    7.00
  -5   4  -3  272.77    7.30
   5   4   3  296.77    7.20
   5   4   3  281.47    7.00
   5   4   3  291.87    7.00
   5   4   3  288.77   10.60
   5   4   3  288.37    7.00
   6  -4   3   91.99    3.10
  -6  -4  -3   97.19    2.40
  -6  -4  -3   94.19    2.40
   6  -4   3   90.69    2.80
  -6  -4  -3   92.29    5.90
  -6  -4  -3   92.39    2.90
   6  -4   3   96.69    2.90
   6   4   3   92.19    2.80
   6   4   3   96.99    6.10
  -6   4  -3   94.89    2.60
   6   4   3   96.49    2.80
  -6   4  -3   98.59    6.40
   6   4   3   96.59    2.80
   6   4   3   94.99    2.90
  -7  -4  -3  126.49    3.70
   7  -4   3  124.99    7.80
  -7  -4  -3  131.89    7.40
   7  -4   3  133.79    3.70
   7  -4   3  138.49    4.10
   7  -4   3  126.59    3.70
  -7   4  -3  131.99    3.20
   7   4   3  130.19    3.80
   7   4   3  130.59    3.80
  -7   4  -3  131.29    3.20
  -7   4  -3  126.99    7.80
   7   4   3  128.19    3.70
   7   4   3  132.19    3.70
   7   4   3  122.59    7.40
  -8  -4  -3    0.60    0.50
  -8  -4  -3    2.70    3.20
   8  -4   3    1.90    0.90
   8  -4   3    0.70    0.60
  -8  -4  -3   -1.90    3.60
   8   4   3    0.20    0.60
   8   4   3    0.50    0.60
  -8   4  -3    2.40    3.50
   8   4   3    0.60    0.50
   9  -4   3   11.40    1.20
   9  -4   3   10.00    1.40
   9   4   3    9.10    1.00
  -9   4  -3    6.30    5.00
  10  -5  -3    4.50    1.10
  10  -5  -3    2.80    1.00
  10   5  -3    4.40    0.70
  10   5  -3    4.20    0.90
  -9  -5   3    0.80    2.90
   9  -5  -3   -0.60    0.80
   9  -5  -3   -0.20    0.90
   9  -5  -3    0.30    0.50
   9   5  -3    0.80    0.30
   9   5  -3    0.60    0.50
   9   5  -3   -0.10    0.60
   9   5  -3    0.20    0.40
   9   5  -3    0.00    0.50
   8  -5  -3   10.20    1.00
  -8  -5   3    6.90    2.50
   8  -5  -3    7.70    1.20
   8  -5  -3    7.60    0.70
   8  -5  -3    7.60    1.10
   8  -5  -3   15.00    3.60
   8   5  -3    9.10    2.40
  -8   5   3    9.60    3.40
   8   5  -3    7.90    0.60
   8   5  -3    9.00    0.90
   8   5  -3    8.70    0.60
   8   5  -3   10.30    0.90
  -7  -5   3  138.79    6.50
   7  -5  -3  151.38    4.00
   7  -5  -3  149.59    4.30
   7  -5  -3  140.99    3.40
   7  -5  -3  153.38    4.50
   7  -5  -3  142.59    3.90
   7  -5  -3  142.59    7.60
   7   5  -3  151.58    4.30
   7   5  -3  148.19    3.50
   7   5  -3  153.08    3.90
   7   5  -3  143.89    3.80
   7   5  -3  144.19    6.50
   7   5  -3  143.19    3.50
  -7   5   3  140.99    7.30
  -6  -5   3    0.50    1.80
   6  -5  -3    1.20    0.50
   6  -5  -3    1.30    0.80
   6  -5  -3    2.00    0.40
   6  -5  -3    1.10    0.80
   6  -5  -3    1.00    0.60
  -6  -5   3    1.60    0.60
   6   5  -3    1.30    0.70
  -6   5   3    3.70    2.10
   6   5  -3    0.70    2.00
  -6   5   3    2.10    0.70
   6   5  -3    1.20    0.50
  -6   5   3    1.10    0.30
  -6   5   3    1.00    0.30
   6   5  -3    1.20    0.50
   5  -5  -3   64.59    4.90
   5  -5  -3   67.29    2.10
   5  -5  -3   67.49    2.40
   5  -5  -3   65.19    1.90
  -5  -5   3   66.39    4.40
   5  -5  -3   65.89    2.30
   5  -5  -3   64.39    2.00
  -5  -5   3   66.99    2.30
   5   5  -3   64.29    2.30
  -5   5   3   68.79    4.70
   5   5  -3   74.69    5.20
  -5   5   3   64.59    1.80
   5   5  -3   64.79    2.00
  -5   5   3   66.39    1.80
  -5   5   3   63.39    2.30
   5   5  -3   61.89    2.20
  -4  -5   3    7.10    0.60
   4  -5  -3    7.20    0.70
   4  -5  -3    6.00    0.70
  -4  -5   3    7.90    0.60
  -4  -5   3    7.20    0.80
  -4  -5   3    4.40    1.80
   4  -5  -3    7.40    0.70
   4  -5  -3    6.10    0.80
   4  -5  -3    8.20    0.80
   4  -5  -3    7.80    2.40
   4   5  -3    6.70    0.80
   4   5  -3    8.10    2.10
  -4   5   3    8.00    0.90
   4   5  -3    7.60    0.70
  -4   5   3    5.90    2.10
   4   5  -3    6.10    0.70
  -4   5   3    6.90    0.70
   4   5  -3    8.20    0.90
   3  -5  -3   13.90    0.90
   3  -5  -3   15.70    1.00
   3  -5  -3   13.90    0.90
   3  -5  -3   14.30    2.60
  -3  -5   3   15.30    0.80
   3  -5  -3   18.20    1.10
  -3  -5   3    9.30    2.10
  -3  -5   3   14.50    0.80
   3  -5  -3   15.80    0.90
  -3  -5   3   13.70    1.00
   3   5  -3   13.10    1.00
  -3   5   3   14.80    1.00
  -3   5   3   13.90    0.80
   3   5  -3   14.50    2.60
   3   5  -3   14.30    0.90
   3   5  -3   14.10    1.00
   3   5  -3   15.30    0.90
  -3   5   3   14.80    0.90
  -3   5   3   17.00    2.80
  -2  -5   3  450.25   10.50
   2  -5  -3  449.36   10.60
   2  -5  -3  459.05   10.80
   2  -5  -3  440.66   10.70
   2  -5  -3  484.95   14.60
   2  -5  -3  459.05   10.70
   2  -5  -3  465.05   10.90
  -2  -5   3  476.65   14.20
  -2  -5   3  447.56   10.80
  -2  -5   3  461.45   10.30
   2   5  -3  463.35   10.60
  -2   5   3  433.76   14.10
  -2   5   3  454.65   11.40
   2   5  -3  459.05   10.80
  -2   5   3  463.45   10.80
   2   5  -3  462.65   10.60
  -2   5   3  461.85   10.60
   2   5  -3  443.96   10.70
  -2   5   3  454.55   10.60
   2   5  -3  458.15   14.00
   1  -5  -3  431.36   13.80
   1  -5  -3  445.66   10.30
   1  -5  -3  448.36   10.20
  -1  -5   3  437.56    9.90
  -1  -5   3  422.06   10.10
   1  -5  -3  444.36   10.20
  -1  -5   3  431.26   10.20
  -1  -5   3  438.56   10.30
  -1  -5   3  438.76   10.30
   1  -5  -3  430.76   10.30
   1  -5  -3  438.96   10.20
  -1  -5   3  443.96   13.70
  -1   5   3  436.96   10.20
  -1   5   3  449.06   10.20
   1   5  -3  442.46   10.20
   1   5  -3  427.16   10.20
   1   5  -3  443.16   10.30
  -1   5   3  442.36   10.30
  -1   5   3  435.66   10.30
   1   5  -3  425.56   13.60
  -1   5   3  431.56   10.30
   1   5  -3  433.86   10.30
  -1   5   3  436.26   13.80
   0  -5   3  733.83   16.90
   0  -5   3  730.43   16.80
   0  -5  -3  718.33   16.90
   0  -5   3  755.92   16.90
   0  -5   3  748.83   17.00
   0  -5   3  732.63   22.50
   0  -5   3  722.33   16.90
   0  -5  -3  739.33   16.90
   0  -5  -3  779.62   21.20
   0  -5  -3  741.73   17.00
   0  -5  -3  741.33   16.90
   0  -5  -3  753.42   17.00
   0   5   3  715.83   20.70
   0   5   3  726.33   17.00
   0   5  -3  726.73   17.20
   0   5   3  739.93   17.00
   0   5  -3  778.82   17.00
   0   5   3  734.13   16.90
   0   5  -3  753.62   17.00
   0   5  -3  756.82   16.90
   0   5   3  744.23   16.90
   0   5  -3  739.23   20.80
   0   5   3  722.33   17.00
  -1  -5  -3   71.89    2.10
   1  -5   3   72.59    2.10
  -1  -5  -3   75.49    2.20
   1  -5   3   77.79    2.20
  -1  -5  -3   73.49    2.10
  -1  -5  -3   77.69    5.90
   1  -5   3   72.09    2.20
  -1  -5  -3   75.49    2.30
   1  -5   3   70.69    4.80
   1  -5   3   74.99    2.30
  -1   5  -3   74.09    2.10
   1   5   3   75.29    2.30
   1   5   3   74.39    2.10
  -1   5  -3   76.29    2.30
   1   5   3   69.99    2.20
   1   5   3   73.39    2.20
  -1   5  -3   71.99    4.90
  -1   5  -3   73.29    2.20
  -1   5  -3   73.89    2.20
   1   5   3   73.39    2.20
   1   5   3   71.19    4.80
  -2  -5  -3  164.48    4.20
  -2  -5  -3  172.18    4.40
  -2  -5  -3  173.08    4.30
   2  -5   3  165.98    4.40
   2  -5   3  165.98    4.30
  -2  -5  -3  173.88    4.30
  -2  -5  -3  172.78    7.60
   2  -5   3  165.98    7.70
   2  -5   3  167.98    4.20
   2  -5   3  165.88    4.30
   2   5   3  171.58    4.20
  -2   5  -3  168.88    7.70
   2   5   3  174.28    4.50
  -2   5  -3  167.38    4.40
   2   5   3  167.28    7.60
   2   5   3  168.78    4.30
  -2   5  -3  169.68    4.30
   2   5   3  165.58    4.40
  -2   5  -3  169.38    4.30
   2   5   3  170.78    4.30
  -2   5  -3  175.38    4.20
   3  -5   3  167.18    4.40
   3  -5   3  171.48    4.60
  -3  -5  -3  170.78    4.50
  -3  -5  -3  168.78    4.30
  -3  -5  -3  161.28    4.30
   3  -5   3  172.08    4.40
   3  -5   3  174.38    8.20
  -3  -5  -3  174.38    4.30
  -3  -5  -3  176.28    7.80
  -3   5  -3  169.78    4.50
   3   5   3  162.48    7.80
   3   5   3  166.78    4.50
  -3   5  -3  169.18    4.40
   3   5   3  167.38    4.30
  -3   5  -3  167.98    4.30
   3   5   3  170.88    4.50
  -3   5  -3  174.08    4.10
  -3   5  -3  180.48    8.10
   3   5   3  171.38    4.40
   3   5   3  171.48    4.40
  -4  -5  -3   26.20    1.20
  -4  -5  -3   26.70    1.10
   4  -5   3   27.80    4.10
  -4  -5  -3   27.00    1.40
   4  -5   3   27.70    1.50
   4  -5   3   27.70    1.40
   4  -5   3   26.00    1.30
  -4   5  -3   25.40    1.40
  -4   5  -3   25.00    1.30
   4   5   3   26.60    1.40
  -4   5  -3   31.50    4.30
   4   5   3   27.40    1.30
   4   5   3   26.10    1.30
   4   5   3   33.10    3.90
  -4   5  -3   26.90    1.20
  -4   5  -3   26.60    0.90
   4   5   3   27.30    1.20
   5  -5   3   44.70    1.80
   5  -5   3   47.50    5.00
  -5  -5  -3   44.20    1.90
  -5  -5  -3   49.00    4.60
  -5  -5  -3   46.10    1.60
   5  -5   3   44.70    2.10
  -5   5  -3   45.90    1.60
   5   5   3   45.00    1.70
   5   5   3   38.90    4.60
   5   5   3   46.70    1.70
  -5   5  -3   45.40    1.70
   5   5   3   48.00    1.80
   5   5   3   49.20    2.00
  -5   5  -3   57.29    5.10
   6  -5   3    5.60    1.10
   6  -5   3    7.20    0.90
  -6  -5  -3    5.00    0.80
  -6  -5  -3    5.80    0.60
  -6  -5  -3    3.20    2.80
  -6  -5  -3    6.10    0.60
   6  -5   3    3.50    3.40
   6  -5   3    5.60    0.80
   6   5   3    6.20    0.70
  -6   5  -3    6.00    0.60
   6   5   3    5.30    0.80
   6   5   3    2.90    2.80
  -6   5  -3    6.70    3.10
   6   5   3    6.60    0.80
   6   5   3    5.90    0.90
   7  -5   3    1.20    0.80
   7  -5   3    2.50    0.70
   7  -5   3   10.00    6.90
  -7  -5  -3    3.80    3.20
   7   5   3    3.20    0.80
   7   5   3    1.20    0.60
  -7   5  -3    2.10    0.50
   7   5   3    1.90    0.50
   7   5   3    5.10    3.30
  -7   5  -3    1.90    0.80
   8  -5   3   17.50    1.80
   8  -5   3   17.20    1.40
  -8  -5  -3   13.00    4.70
   8   5   3   18.40    1.50
   8   5   3   17.40    1.20
   9  -5   3    0.20    0.70
   9  -5   3   -1.40    1.30
  -9  -5  -3    5.00    5.90
   9   5   3    0.20    0.60
   9   5   3   -0.50    0.60
   9  -6  -3    1.20    1.10
   9  -6  -3   -0.50    0.90
  -9  -6   3    1.00    3.30
   9  -6  -3    2.20    0.70
   9   6  -3    2.50    0.90
   9   6  -3    1.00    0.60
   8  -6  -3   14.10    1.70
  -8  -6   3   14.40    3.70
   8  -6  -3   15.30    1.20
   8  -6  -3   13.00    1.50
   8   6  -3   16.70    1.50
   8   6  -3   15.60    1.10
   8   6  -3   14.60    4.00
   8   6  -3   15.10    1.10
   7  -6  -3   17.00    1.50
   7  -6  -3   14.10    6.20
  -7  -6   3   19.70    3.50
   7  -6  -3   20.40    1.70
   7  -6  -3   19.20    1.30
   7  -6  -3   18.40    0.70
   7   6  -3   19.20    1.60
  -7   6   3   17.10    3.80
   7   6  -3   20.10    1.70
   7   6  -3   19.50    1.20
   7   6  -3   16.00    3.30
  -6  -6   3  142.59    7.30
   6  -6  -3  164.28    8.50
   6  -6  -3  152.68    4.50
   6  -6  -3  167.48    5.80
   6  -6  -3  156.48    4.20
   6  -6  -3  147.89    3.80
   6  -6  -3  149.29    4.20
   6   6  -3  160.38    4.10
  -6   6   3  164.48    8.30
   6   6  -3  153.28    4.40
  -6   6   3  154.68    3.80
  -6   6   3  156.88    3.80
   6   6  -3  153.88    4.10
   6   6  -3  163.78    4.60
   6   6  -3  145.39    7.30
  -5  -6   3  478.95   10.90
   5  -6  -3  488.15   11.70
   5  -6  -3  461.15   12.10
   5  -6  -3  475.75   11.60
  -5  -6   3  488.75   17.20
  -5  -6   3  470.35   10.90
   5  -6  -3  480.45   11.40
  -5   6   3  481.45   11.10
   5   6  -3  495.55   11.70
   5   6  -3  508.25   12.60
  -5   6   3  489.05   11.40
  -5   6   3  464.25   11.60
   5   6  -3  488.25   11.30
   5   6  -3  476.75   15.30
  -5   6   3  484.75   15.90
   5   6  -3  466.65   11.30
   4  -6  -3    8.80    2.90
   4  -6  -3   10.80    0.80
   4  -6  -3    8.90    0.90
  -4  -6   3    9.10    0.70
   4  -6  -3   10.40    1.10
   4  -6  -3   10.30    1.20
  -4  -6   3    7.50    2.60
   4  -6  -3    8.00    0.80
  -4   6   3   14.10    3.10
   4   6  -3    8.90    2.50
   4   6  -3   10.60    1.20
  -4   6   3   10.60    0.90
   4   6  -3   12.40    0.90
  -4   6   3    9.50    0.90
  -4   6   3   12.10    1.10
   4   6  -3    8.90    1.00
   3  -6  -3   42.10    4.40
   3  -6  -3   41.80    1.60
  -3  -6   3   43.10    1.80
   3  -6  -3   44.20    1.80
   3  -6  -3   39.70    1.60
  -3  -6   3   40.30    1.40
  -3  -6   3   40.20    1.50
   3  -6  -3   41.20    1.50
   3  -6  -3   43.50    1.80
  -3   6   3   41.60    1.50
   3   6  -3   40.40    1.60
   3   6  -3   40.80    1.60
   3   6  -3   43.50    1.80
  -3   6   3   44.00    1.60
   3   6  -3   40.40    1.70
   3   6  -3   42.50    4.00
  -3   6   3   41.10    1.60
  -3   6   3   36.30    4.30
  -3   6   3   42.20    1.70
   2  -6  -3  196.88    5.00
   2  -6  -3  190.98    5.00
   2  -6  -3  200.38    5.00
  -2  -6   3  194.28    4.60
  -2  -6   3  194.38    5.10
   2  -6  -3  207.88    8.90
  -2  -6   3  194.98    8.50
  -2  -6   3  202.28    4.90
   2  -6  -3  200.98    5.10
   2  -6  -3  201.48    5.10
  -2  -6   3  185.18    4.90
   2   6  -3  194.28    5.10
  -2   6   3  203.38    5.00
  -2   6   3  200.78    8.80
   2   6  -3  189.88    5.10
  -2   6   3  205.68    5.10
  -2   6   3  195.08    5.00
  -2   6   3  197.88    5.00
   2   6  -3  194.48    5.00
   2   6  -3  195.28    5.00
   2   6  -3  183.28    8.30
   1  -6  -3    6.40    0.70
  -1  -6   3    5.60    0.70
  -1  -6   3    4.50    0.70
   1  -6  -3    5.60    0.70
  -1  -6   3    5.00    0.70
  -1  -6   3    5.40    0.50
   1  -6  -3    7.00    0.80
   1  -6  -3    6.50    0.70
   1  -6  -3    5.30    0.70
   1  -6  -3    6.20    2.30
  -1  -6   3    6.10    0.60
  -1  -6   3    5.40    2.40
  -1   6   3    4.70    0.60
  -1   6   3    5.30    0.60
   1   6  -3    6.10    0.80
  -1   6   3    5.90    2.30
  -1   6   3    4.80    0.60
   1   6  -3    4.50    0.60
   1   6  -3    4.70    0.60
  -1   6   3    7.10    0.80
   1   6  -3    4.70    0.70
   1   6  -3    6.90    2.40
   0  -6  -3  308.77    7.70
   0  -6  -3  322.57    7.70
   0  -6  -3  313.77    7.60
   0  -6  -3  323.67    7.60
   0  -6   3  305.97    7.60
   0  -6   3  324.67   11.80
   0  -6   3  317.97    7.70
   0  -6  -3  312.57   11.70
   0  -6   3  317.27    7.60
   0  -6   3  315.77    7.70
   0  -6   3  317.67    7.50
   0   6  -3  313.77   11.60
   0   6   3  312.37    7.70
   0   6  -3  316.57    7.70
   0   6   3  322.07    7.60
   0   6   3  310.87    7.60
   0   6   3  307.17    7.70
   0   6  -3  317.37    7.70
   0   6  -3  323.87    7.70
   0   6   3  319.37    7.70
   0   6   3  308.17   11.70
   0   6  -3  328.67    7.70
  -1  -6  -3    9.40    2.70
   1  -6   3    9.10    0.80
  -1  -6  -3    7.20    0.80
   1  -6   3    8.20    0.80
  -1  -6  -3    8.00    0.90
  -1  -6  -3    6.90    0.70
   1  -6   3    8.30    1.00
   1  -6   3    9.20    1.00
   1  -6   3    8.50    0.80
  -1  -6  -3    9.00    0.80
   1  -6   3    5.00    2.40
   1   6   3    5.50    2.30
  -1   6  -3    5.70    2.50
   1   6   3    7.90    0.90
  -1   6  -3    8.00    0.90
  -1   6  -3    7.90    0.90
   1   6   3    6.70    0.70
  -1   6  -3    7.70    0.80
   1   6   3    7.20    0.70
   1   6   3    9.70    0.90
   1   6   3    8.10    0.90
  -1   6  -3    8.30    0.90
   2  -6   3  246.28   10.20
   2  -6   3  234.28    6.00
  -2  -6  -3  222.18    9.70
   2  -6   3  223.78    5.80
  -2  -6  -3  234.98    5.80
  -2  -6  -3  233.18    6.00
   2  -6   3  226.88    5.70
  -2  -6  -3  234.28    5.80
  -2  -6  -3  234.28    5.80
   2  -6   3  234.78    5.90
   2   6   3  226.38   13.70
   2   6   3  233.18    6.00
  -2   6  -3  230.38   10.00
  -2   6  -3  227.78    5.90
  -2   6  -3  237.78    5.80
   2   6   3  232.98    5.80
   2   6   3  232.28    5.80
  -2   6  -3  230.68    5.80
   2   6   3  232.08    5.90
   2   6   3  234.08    5.70
  -2   6  -3  238.48    6.00
   3  -6   3  133.59    3.90
   3  -6   3  129.69    3.70
   3  -6   3  133.39    7.60
  -3  -6  -3  135.79    3.50
  -3  -6  -3  130.39    3.50
  -3  -6  -3  137.89    7.70
  -3  -6  -3  133.29    3.60
  -3  -6  -3  129.79    3.80
   3  -6   3  130.89    3.70
  -3   6  -3  130.59    3.60
  -3   6  -3  134.09    3.40
  -3   6  -3  121.19    7.30
   3   6   3  130.39    3.50
   3   6   3  134.39    7.40
   3   6   3  133.39    3.70
   3   6   3  143.29    3.90
   3   6   3  125.09    3.60
  -3   6  -3  129.39    3.60
  -3   6  -3  130.49    3.80
   4  -6   3  399.96    9.90
   4  -6   3  419.86   10.00
   4  -6   3  426.06   10.20
  -4  -6  -3  418.26    9.80
  -4  -6  -3  405.36   10.10
  -4  -6  -3  409.56   14.70
  -4  -6  -3  413.36    9.80
   4  -6   3  426.06   15.00
   4   6   3  426.16   10.00
   4   6   3  402.96    9.70
  -4   6  -3  428.96    9.60
  -4   6  -3  410.96    9.90
  -4   6  -3  397.76   14.90
  -4   6  -3  396.16    9.80
   4   6   3  420.66   10.90
   4   6   3  429.56   10.20
   4   6   3  406.86   14.60
   5  -6   3   32.10    1.80
   5  -6   3   31.40    2.20
  -5  -6  -3   33.30    1.30
   5  -6   3   32.00    1.60
  -5  -6  -3   22.70    4.20
  -5  -6  -3   34.30    1.40
   5   6   3   32.50    1.50
  -5   6  -3   33.50    1.50
   5   6   3   32.40    1.40
   5   6   3   33.10    1.60
   5   6   3   28.70    4.60
   5   6   3   31.60    1.70
  -5   6  -3   30.80    4.70
   6  -6   3   55.89    2.40
  -6  -6  -3   50.19    5.90
   6  -6   3   50.59    6.10
   6  -6   3   56.89    2.20
  -6  -6  -3   54.19    1.70
   6   6   3   53.99    1.90
   6   6   3   54.69    2.30
  -6   6  -3   48.50    1.80
   6   6   3   55.09    2.10
   6   6   3   50.69    5.70
  -6   6  -3   57.69    6.60
  -6   6  -3   51.89    1.90
   7  -6   3  129.19    3.80
  -7  -6  -3  132.79    8.60
   7  -6   3  105.59    9.20
   7  -6   3  128.39    4.20
   7   6   3  126.19    3.90
   7   6   3  119.09    8.40
  -7   6  -3  126.59    3.30
  -7   6  -3  120.89    3.30
  -7   6  -3  129.59    9.50
   7   6   3  119.79    3.50
   8  -6   3    1.90    0.90
   8  -6   3    1.20    0.70
  -8  -6  -3    1.60    4.70
   8   6   3    1.70    4.90
   8   6   3    0.10    0.70
   8   6   3    1.10    0.50
   8   6   3    0.50    0.70
  -8   6  -3    0.20    0.40
   9  -6   3    0.40    1.00
   9  -6   3    0.40    0.70
  -9  -6  -3    2.90    6.70
   9   6   3    0.00    0.70
   9   6   3    0.30    0.70
  -9  -7   3    1.10    5.70
   9  -7  -3    1.70    1.80
   9  -7  -3    1.90    0.70
   9  -7  -3    2.20    1.00
   9   7  -3    2.30    0.70
   9   7  -3   -4.50    4.50
   9   7  -3    2.20    0.90
   8  -7  -3    8.30    1.30
   8  -7  -3    5.80    1.00
  -8  -7   3    8.90    4.30
   8  -7  -3    9.10    1.00
   8   7  -3    9.10    1.20
   8   7  -3   13.10    4.90
   8   7  -3    8.10    1.40
   7  -7  -3   12.70    1.40
   7  -7  -3   12.10    0.60
   7  -7  -3   11.30    4.70
  -7  -7   3   12.10    3.80
   7  -7  -3    9.80    1.20
   7  -7  -3   14.60    1.50
  -7   7   3   11.80    0.60
   7   7  -3   13.00    1.50
   7   7  -3   15.00    1.20
   7   7  -3   15.90    4.10
  -7   7   3   12.90    0.60
  -6  -7   3   -1.40    3.00
   6  -7  -3    2.00    3.40
   6  -7  -3   -0.10    0.60
   6  -7  -3    0.00    0.70
   6  -7  -3   -0.90    0.70
   6  -7  -3    0.20    0.30
   6   7  -3    0.00    0.70
  -6   7   3    0.00    0.40
  -6   7   3    0.00    0.40
   6   7  -3   -0.20    0.50
  -6   7   3   -0.10    5.40
   6   7  -3    0.90    3.10
   5  -7  -3    7.10    0.80
  -5  -7   3    7.30    0.70
  -5  -7   3    4.70    2.90
   5  -7  -3    6.50    0.90
   5  -7  -3    8.90    1.10
   5  -7  -3   11.30    4.00
   5   7  -3    8.80    3.30
   5   7  -3    6.90    0.80
  -5   7   3    8.80    0.90
  -5   7   3    5.90    0.70
   5   7  -3    5.70    0.80
  -5   7   3    9.50    3.70
   5   7  -3    6.40    0.90
  -4  -7   3    1.10    2.50
   4  -7  -3    3.10    0.80
   4  -7  -3    2.90    0.60
   4  -7  -3    3.50    0.80
  -4  -7   3    2.50    0.50
   4  -7  -3    3.40    0.90
  -4  -7   3    3.00    0.60
   4  -7  -3    5.20    3.00
   4  -7  -3    2.30    0.70
   4   7  -3    4.10    0.70
   4   7  -3    4.10    1.00
   4   7  -3    2.00    0.60
  -4   7   3    1.90    0.60
   4   7  -3    1.60    2.60
  -4   7   3    4.10    0.70
  -4   7   3    3.30    2.90
   3  -7  -3  330.27    8.20
   3  -7  -3  310.27    8.00
   3  -7  -3  331.67    8.20
  -3  -7   3  324.07   12.60
  -3  -7   3  339.07    7.80
   3  -7  -3  355.16   13.40
   3  -7  -3  321.87    7.90
   3  -7  -3  323.97    8.00
  -3  -7   3  330.97    7.80
   3   7  -3  325.37    8.20
   3   7  -3  287.77    8.40
  -3   7   3  319.57    7.90
   3   7  -3  316.37   12.30
  -3   7   3  346.37    8.00
  -3   7   3  334.37    7.90
  -3   7   3  316.67   12.60
  -3   7   3  320.37    8.10
  -2  -7   3  238.98    6.20
   2  -7  -3  256.27    6.50
  -2  -7   3  242.48   10.50
   2  -7  -3  252.27    6.30
   2  -7  -3  244.68    6.30
   2  -7  -3  250.07    6.40
  -2  -7   3  252.37    6.20
  -2  -7   3  250.57    5.80
   2  -7  -3  262.07    6.60
   2  -7  -3  246.28   10.90
  -2   7   3  249.78    6.30
  -2   7   3  253.77    6.30
  -2   7   3  258.37   10.90
   2   7  -3  249.68    7.10
   2   7  -3  248.88    6.40
   2   7  -3  255.57    6.30
  -2   7   3  256.57    6.30
   2   7  -3  240.58    6.50
   2   7  -3  245.38   10.50
   1  -7  -3  165.88    4.60
  -1  -7   3  172.28    4.50
  -1  -7   3  184.98    8.80
  -1  -7   3  168.98    4.20
   1  -7  -3  170.38    4.60
  -1  -7   3  173.88    4.70
   1  -7  -3  182.38    9.00
   1  -7  -3  176.38    4.60
  -1  -7   3  175.28    4.70
   1  -7  -3  173.48    4.70
  -1  -7   3  169.78    4.50
   1   7  -3  165.58    8.50
   1   7  -3  162.28    4.80
  -1   7   3  175.18    4.60
   1   7  -3  175.58    4.60
  -1   7   3  154.08    8.40
   1   7  -3  165.88    4.60
  -1   7   3  174.48    4.70
  -1   7   3  170.98    4.70
   1   7  -3  171.68    4.70
  -1   7   3  180.48    4.60
   0  -7   3  321.47   12.80
   0  -7   3  342.27    8.20
   0  -7  -3  321.87    8.10
   0  -7   3  338.67    8.30
   0  -7  -3  328.27    8.20
   0  -7  -3  345.77   13.10
   0  -7   3  324.57    8.20
   0  -7   3  332.77    8.10
   0  -7   3  343.67    8.20
   0  -7  -3  340.57    8.10
   0  -7  -3  328.17    8.20
   0   7  -3  326.57   12.80
   0   7   3  333.37    8.10
   0   7   3  336.67    8.20
   0   7  -3  338.17    8.20
   0   7  -3  343.37    8.20
   0   7   3  339.07    8.20
   0   7   3  325.87   12.90
   0   7   3  334.77    8.30
   0   7  -3  332.67    8.30
   1  -7   3   50.49    1.90
  -1  -7  -3   47.80    1.90
   1  -7   3   45.60    1.80
   1  -7   3   48.90    1.70
   1  -7   3   46.40    2.00
  -1  -7  -3   49.60    1.80
   1  -7   3   50.69    5.20
  -1  -7  -3   49.30    1.80
  -1  -7  -3   41.80    5.00
  -1   7  -3   47.60    2.10
   1   7   3   45.30    5.20
  -1   7  -3   49.40    1.80
   1   7   3   49.50    2.00
  -1   7  -3   46.00    5.20
  -1   7  -3   47.60    1.90
   1   7   3   49.60    1.90
   1   7   3   48.40    1.70
  -1   7  -3   47.70    2.50
   2  -7   3   40.30    1.90
   2  -7   3   41.70    1.70
  -2  -7  -3   35.10    4.70
  -2  -7  -3   37.80    1.70
  -2  -7  -3   43.90    1.60
   2  -7   3   39.00    1.50
   2  -7   3   43.30    5.20
  -2  -7  -3   38.60    1.60
   2  -7   3   39.50    1.70
   2   7   3   38.20    1.70
   2   7   3   40.50    1.50
  -2   7  -3   37.50    1.80
   2   7   3   40.50    1.70
   2   7   3   39.50    1.90
  -2   7  -3   45.30    5.30
   2   7   3   43.40    5.10
  -2   7  -3   41.80    1.60
  -2   7  -3   39.10    1.80
   3  -7   3   55.79    2.30
  -3  -7  -3   62.19    5.90
  -3  -7  -3   54.49    1.90
   3  -7   3   51.49    9.20
   3  -7   3   52.49    2.10
  -3  -7  -3   55.59    2.00
   3  -7   3   53.49    2.10
  -3  -7  -3   54.59    1.90
  -3   7  -3   52.79    2.00
  -3   7  -3   52.99    2.30
   3   7   3   55.39    2.00
  -3   7  -3   56.59    5.90
   3   7   3   51.19    5.60
  -3   7  -3   56.49    2.20
   3   7   3   55.09    1.80
   3   7   3   54.09    2.10
  -3   7  -3   57.99    1.90
   3   7   3   54.59    2.30
   4  -7   3   -0.20    0.70
  -4  -7  -3   -0.20    0.50
   4  -7   3    0.30    0.70
  -4  -7  -3   -0.30    0.50
   4  -7   3    2.10    3.40
  -4  -7  -3    1.00    3.10
  -4  -7  -3    0.50    0.40
  -4   7  -3    0.40    0.60
  -4   7  -3    5.80    3.50
   4   7   3   -2.90    2.80
   4   7   3   -0.10    0.60
  -4   7  -3    0.30    0.40
   4   7   3   -0.80    0.70
   4   7   3    0.10    0.40
  -5  -7  -3    4.20    0.60
   5  -7   3    4.50    0.90
   5  -7   3    3.20    0.90
  -5  -7  -3    5.70    0.70
   5  -7   3    1.90    4.20
   5   7   3    4.90    0.90
   5   7   3    5.40    3.40
   5   7   3    5.00    0.60
  -5   7  -3    5.50    0.70
   5   7   3    5.30    0.80
  -5   7  -3    5.50    0.50
  -5   7  -3   14.70    4.20
  -6  -7  -3   -0.10    0.50
   6  -7   3    0.30    0.80
  -6  -7  -3    3.20    4.00
   6  -7   3    0.20    0.70
  -6  -7  -3    0.00    0.40
   6  -7   3    1.00    5.50
  -6   7  -3   -0.10    0.60
  -6   7  -3    5.90    4.20
  -6   7  -3   -0.40    0.60
   6   7   3    0.00    0.70
   6   7   3    0.90    0.40
   6   7   3    4.30    3.70
   6   7   3    1.00    0.70
   7  -7   3    1.00    0.80
   7  -7   3    0.00    1.00
  -7  -7  -3    3.80    4.60
  -7  -7  -3   -0.10    0.50
  -7   7  -3    0.90    0.50
  -7   7  -3    0.20    0.50
   7   7   3    0.30    0.70
   7   7   3    0.20    0.50
   7   7   3    0.90    0.80
   7   7   3    6.50    5.10
   8  -7   3   16.40    2.00
  -8  -7  -3   15.00    6.40
   8  -7   3   17.50    2.00
   8  -7   3   18.30    1.60
  -8   7  -3   18.00    1.10
   8   7   3   17.00    1.50
   8   7   3   17.70    1.70
   8   7   3   29.50    6.80
  -8  -8   3   -6.60    5.40
   8  -8  -3   -0.20    0.70
   8  -8  -3   -0.90    1.00
   8  -8  -3    1.80    1.90
   8   8  -3   -0.40    0.90
   8   8  -3    0.10    0.60
   8   8  -3   -2.60    5.50
   7  -8  -3    0.50    0.80
   7  -8  -3   -0.60    0.70
   7  -8  -3    0.20    0.40
   7  -8  -3    0.80    0.90
  -7  -8   3    3.20    4.80
   7   8  -3   -0.10    0.80
   7   8  -3    2.80    4.60
   7   8  -3    0.20    0.60
  -7   8   3    0.60    0.60
  -7   8   3    0.00    0.40
   6  -8  -3   38.70    2.20
   6  -8  -3   32.90    6.00
   6  -8  -3   41.40    2.00
  -6  -8   3   38.30    5.70
   6  -8  -3   38.00    1.50
   6  -8  -3   40.20    2.20
  -6   8   3   39.30    1.50
   6   8  -3   42.10    5.70
   6   8  -3   42.20    2.20
  -6   8   3   33.70    6.30
   6   8  -3   40.50    1.90
  -6   8   3   41.00    1.60
  -5  -8   3    5.50    3.30
  -5  -8   3    3.10    0.60
   5  -8  -3    5.30    1.10
   5  -8  -3    4.60    0.60
  -5  -8   3    4.60    0.60
   5  -8  -3    2.50    0.80
   5  -8  -3   -3.70    4.40
  -5   8   3    3.70    0.70
  -5   8   3    2.90    0.60
   5   8  -3    8.10    3.60
   5   8  -3    3.00    0.90
  -5   8   3   -1.00    4.20
   5   8  -3    4.10    1.00
   4  -8  -3   -0.40    4.00
  -4  -8   3    4.70    0.70
   4  -8  -3    4.00    0.90
   4  -8  -3    3.60    0.60
  -4  -8   3    2.70    0.60
   4  -8  -3    4.20    1.30
   4   8  -3    3.60    0.90
  -4   8   3    3.60    0.70
  -4   8   3    4.70    0.80
   4   8  -3    2.80    3.00
  -4   8   3    4.60    3.80
  -4   8   3    3.30    0.70
   4   8  -3    3.60    0.70
   3  -8  -3  144.09    4.30
   3  -8  -3  139.39    4.00
   3  -8  -3  146.59    4.30
   3  -8  -3  148.29    4.20
  -3  -8   3  148.19    9.00
  -3  -8   3  145.79    3.90
  -3  -8   3  141.69    3.90
   3  -8  -3  132.99    8.90
  -3   8   3  147.69    4.10
   3   8  -3  156.28    5.80
  -3   8   3  146.69    4.00
   3   8  -3  148.39    4.10
  -3   8   3  133.29    4.00
  -3   8   3  127.79    8.60
   3   8  -3  142.69    8.80
  -2  -8   3   98.99    7.30
   2  -8  -3   93.39    3.10
  -2  -8   3   96.19    2.50
  -2  -8   3  100.09    3.00
   2  -8  -3   94.09    7.70
  -2  -8   3   94.79    3.20
   2  -8  -3   99.29    3.10
   2  -8  -3   98.29    3.30
   2   8  -3   87.59   11.20
   2   8  -3   93.89    3.10
   2   8  -3  103.39    3.30
  -2   8   3   95.89    7.40
  -2   8   3   99.19    3.00
  -2   8   3  102.29    3.10
  -1  -8   3   -0.70    3.00
   1  -8  -3   -1.30    0.60
  -1  -8   3   -1.70    0.50
   1  -8  -3    3.70    3.30
  -1  -8   3   -0.10    0.40
  -1  -8   3   -0.80    0.60
   1  -8  -3   -0.10    0.60
  -1  -8   3    0.40    0.60
   1  -8  -3    0.50    0.70
   1  -8  -3   -0.20    0.50
  -1  -8   3   -0.40    0.70
   1   8  -3    0.70    0.70
  -1   8   3   -0.50    0.60
   1   8  -3    0.70    2.90
   1   8  -3   -0.90    0.60
  -1   8   3    0.60    2.90
  -1   8   3   -0.60    0.60
   0  -8  -3   35.80    5.00
   0  -8   3   26.70    1.30
   0  -8  -3   26.50    1.60
   0  -8   3   30.80    1.80
   0  -8  -3   28.10    1.50
   0  -8   3   28.20    1.60
   0  -8  -3   29.50    1.50
   0  -8   3   32.00    1.60
   0  -8   3   33.30    5.20
   0   8   3   31.60    5.10
   0   8  -3   28.50    1.60
   0   8   3   29.10    1.70
   0   8  -3   26.50    1.60
   0   8   3   31.20    1.60
   0   8  -3   24.90    4.70
  -1  -8  -3   11.50    4.00
  -1  -8  -3   14.60    1.10
   1  -8   3   12.90    1.10
   1  -8   3   10.80    1.20
   1  -8   3   16.30    1.40
   1  -8   3   18.40    1.50
  -1  -8  -3   16.20    1.40
   1  -8   3   12.90    4.20
   1   8   3    7.90    3.60
  -1   8  -3   10.00    1.50
   1   8   3   15.00    1.50
   1   8   3   15.90    1.10
   1   8   3   13.90    1.30
  -1   8  -3   13.50    1.30
  -1   8  -3   12.80    3.90
  -2  -8  -3    4.40    3.50
   2  -8   3    1.50    0.50
   2  -8   3    1.90    0.60
  -2  -8  -3    1.80    0.60
   2  -8   3    2.50    0.90
  -2  -8  -3    1.70    0.70
   2  -8   3    1.40    3.30
   2  -8   3    2.00    0.80
   2   8   3    2.10    0.80
   2   8   3    2.00    0.50
  -2   8  -3   -1.50    3.90
   2   8   3    2.60    0.80
  -2   8  -3    1.60    0.60
   2   8   3    0.80    3.10
   3  -8   3    4.20    3.70
   3  -8   3    1.70    0.80
  -3  -8  -3    2.50    0.60
   3  -8   3    2.00    0.80
   3  -8   3    0.90    0.70
  -3  -8  -3    1.80    0.70
  -3  -8  -3   -1.70    3.40
  -3  -8  -3    1.70    0.50
  -3   8  -3   -1.20    3.70
   3   8   3    2.40    0.50
   3   8   3    2.20    0.80
  -3   8  -3    2.10    0.50
   3   8   3    0.30    3.50
   4  -8   3  112.29   10.60
  -4  -8  -3  103.69    3.10
  -4  -8  -3   92.19    8.30
  -4  -8  -3  101.29    2.90
   4  -8   3   98.99    3.30
  -4  -8  -3   90.79    2.90
   4  -8   3  101.39    3.50
  -4   8  -3   90.19    8.20
   4   8   3   92.09    7.80
   4   8   3   94.39    2.80
  -4   8  -3  101.89    2.80
  -4   8  -3   95.59    3.40
   4   8   3  100.59    3.20
   4   8   3  104.59    3.50
  -5  -8  -3    8.90    4.60
   5  -8   3    3.40    1.00
   5  -8   3   -4.60    4.30
  -5  -8  -3    2.50    0.70
   5  -8   3    3.10    1.00
  -5  -8  -3    3.70    0.70
   5  -8   3    2.60    0.80
   5   8   3    3.00    0.80
   5   8   3    1.10    4.50
  -5   8  -3    3.20    0.50
  -5   8  -3   -1.60    7.50
   5   8   3    2.90    0.90
  -5   8  -3    2.70    1.30
   5   8   3    3.60    0.60
   6  -8   3   81.69   10.50
  -6  -8  -3   88.59    2.70
   6  -8   3   91.29    3.40
  -6  -8  -3   93.59    2.70
   6  -8   3   93.69    3.50
  -6  -8  -3   89.39    9.20
   6  -8   3  102.79    3.30
   6   8   3   96.19    3.20
   6   8   3   85.89    2.70
   6   8   3   94.89    3.50
   7  -8   3    1.40    1.80
   7  -8   3    1.80    1.00
  -7  -8  -3   -0.50    6.10
   7  -8   3    0.70    0.80
   7   8   3   -7.90    6.70
  -7   8  -3    1.20    0.60
   7   8   3   -0.10    0.80
   7   8   3   -0.20    0.80
   7  -9  -3    4.70    1.10
  -7  -9   3    1.50    6.80
   7  -9  -3    5.10    1.00
   7  -9  -3    3.90    1.70
   7   9  -3   -9.10    6.30
   7   9  -3    2.00    1.00
   6  -9  -3    0.60    0.90
   6  -9  -3    0.70    0.40
  -6  -9   3   -2.00    5.60
   6  -9  -3    0.40    0.80
  -6  -9   3    1.10    0.30
   6  -9  -3    1.00    0.80
   6   9  -3    1.30    0.70
  -6   9   3    0.80    0.60
   6   9  -3    0.70    0.90
   6   9  -3    6.10    6.30
   5  -9  -3    1.50    0.80
  -5  -9   3    2.00    4.90
  -5  -9   3    0.80    0.50
   5  -9  -3  -10.60    5.00
   5  -9  -3    0.90    0.90
  -5  -9   3    0.50    0.50
   5  -9  -3    0.70    0.90
   5   9  -3    0.40    0.70
  -5   9   3    6.70    5.10
  -5   9   3    1.30    0.90
   5   9  -3   -0.30    0.90
   5   9  -3    2.20    4.70
  -4  -9   3   77.09    7.70
   4  -9  -3   82.09    2.80
   4  -9  -3  102.99   10.20
   4  -9  -3   92.19    3.20
   4  -9  -3   92.89    3.30
  -4  -9   3   76.49    3.40
   4  -9  -3   88.79    3.10
  -4  -9   3   88.89    2.70
  -4   9   3   89.49    2.90
   4   9  -3   89.19    3.00
   4   9  -3   89.49    3.30
  -4   9   3   91.19    8.60
   4   9  -3   86.69    8.70
  -4   9   3   89.29    3.20
   3  -9  -3   48.80    2.30
   3  -9  -3   55.09    2.20
   3  -9  -3   48.30    2.00
  -3  -9   3   47.70    6.60
   3  -9  -3   57.49    7.70
  -3  -9   3   50.99    2.00
   3  -9  -3   47.80    2.20
   3   9  -3   35.10    5.70
  -3   9   3   50.49    2.10
   3   9  -3   49.70    2.40
  -3   9   3   49.60    2.10
  -3   9   3   56.09    7.00
   3   9  -3   52.49    2.20
  -2  -9   3   -1.60    3.50
  -2  -9   3    0.60    0.30
   2  -9  -3    0.40    0.60
  -2  -9   3    1.70    0.70
   2  -9  -3    1.40    0.70
   2  -9  -3    8.70    4.50
   2  -9  -3   -1.00    0.70
  -2   9   3    0.20    3.90
  -2   9   3    0.50    0.60
   2   9  -3   -0.10    0.70
   2   9  -3    0.50    0.70
  -2   9   3    0.60    0.60
   2   9  -3   -4.00    3.60
  -1  -9   3   13.60    4.90
   1  -9  -3   11.90    1.20
   1  -9  -3   14.30    1.40
   1  -9  -3   12.80    1.40
  -1  -9   3   12.10    0.90
   1  -9  -3    9.70    5.00
  -1  -9   3   12.60    1.70
  -1   9   3   16.70    4.70
  -1   9   3   11.70    1.30
   1   9  -3   14.40    1.60
   1   9  -3   16.40    4.60
   1   9  -3   10.60    1.10
  -1   9   3   12.40    1.40
   0  -9  -3    4.40    4.00
   0  -9   3    5.80    4.10
   0  -9   3    2.80    0.80
   0  -9  -3    3.30    0.70
   0  -9  -3    3.00    0.80
   0  -9   3    3.10    0.60
   0  -9   3    3.40    0.90
   0   9  -3    1.00    3.80
   0   9  -3    3.10    0.80
   0   9  -3    2.70    0.80
   0   9   3    6.40    4.20
   0   9   3    3.70    0.90
   0   9   3    2.60    0.80
  -1  -9  -3   12.50    4.70
   1  -9   3    7.80    1.00
   1  -9   3    6.10    1.00
  -1  -9  -3    9.80    1.10
   1  -9   3    8.50    1.00
  -1  -9  -3    8.00    0.90
   1  -9   3    9.60    4.50
   1  -9   3    6.70    1.00
  -1   9  -3   11.80    4.40
   1   9   3    5.80    0.90
  -1   9  -3    7.30    0.90
   1   9   3    7.00    1.00
   1   9   3    3.80    4.10
  -1   9  -3    9.30    1.00
  -2  -9  -3   48.70    1.90
   2  -9   3   50.59    2.20
  -2  -9  -3   48.90    2.10
   2  -9   3   46.80    2.00
   2  -9   3   48.50    2.30
   2  -9   3   50.09    6.90
  -2  -9  -3   59.49    7.10
   2  -9   3   44.70    1.90
  -2   9  -3   50.89    6.70
   2   9   3   45.40    2.30
   2   9   3   50.49    6.60
  -2   9  -3   50.89    2.00
   2   9   3   49.20    2.20
  -2   9  -3   49.30    2.10
   3  -9   3    0.20    0.80
  -3  -9  -3    1.00    0.70
  -3  -9  -3    8.00    4.70
  -3  -9  -3    1.30    0.60
   3  -9   3    1.10    0.90
   3  -9   3    2.30    0.90
   3   9   3    1.60    0.50
  -3   9  -3   -1.20    4.60
  -3   9  -3    0.30    0.70
   3   9   3    1.60    0.70
   3   9   3    2.30    0.90
  -3   9  -3    1.00    0.60
   3   9   3    0.90    4.50
   4  -9   3   17.60    1.80
  -4  -9  -3   15.30    5.70
   4  -9   3   18.10    1.50
  -4  -9  -3   17.20    1.20
   4  -9   3   20.50    1.60
  -4  -9  -3   18.50    1.40
   4  -9   3   19.20    6.10
  -4   9  -3   17.70    5.90
   4   9   3   20.60    1.60
   4   9   3   15.90    1.10
   4   9   3   19.40    1.80
  -4   9  -3   19.00    1.50
  -4   9  -3   19.70    1.20
   5  -9   3    4.80    1.10
   5  -9   3    5.20    1.10
  -5  -9  -3    6.00    6.30
   5  -9   3    3.80    6.10
   5  -9   3    4.40    1.00
  -5   9  -3    5.30    0.60
  -5   9  -3    5.70    0.90
   5   9   3    5.70    1.20
  -5   9  -3   14.20    6.40
   5   9   3    5.10    1.00
   5   9   3   11.90    6.30
   5   9   3    4.80    0.60
  -6  -9  -3    2.50    0.70
   6  -9   3    4.00    1.70
   6  -9   3    3.20    1.00
   6  -9   3    1.90    0.90
  -6  -9  -3    7.30    6.90
  -6   9  -3    4.80    0.80
   6   9   3    3.30    0.90
   6   9   3    4.50    1.30
   6   9   3   -2.10    6.70
   6 -10  -3   35.90    2.60
   6 -10  -3   33.60    2.30
  -6 -10   3   38.30    1.40
   6 -10  -3   34.10    2.30
   6  10  -3   34.90    2.00
   6  10  -3   35.50    2.40
  -6  10   3   32.50    1.70
   5 -10  -3    4.80    1.10
   5 -10  -3    5.90    1.40
  -5 -10   3    4.20    0.70
   5 -10  -3    5.10    1.10
  -5 -10   3    1.40    6.50
   5  10  -3    4.00    0.90
  -5  10   3    6.10    0.90
   5  10  -3   -4.60    6.10
   4 -10  -3    6.70    1.20
  -4 -10   3    4.00    6.30
   4 -10  -3    7.10    1.10
   4 -10  -3    8.30    7.20
  -4 -10   3    5.90    1.00
   4 -10  -3    5.60    1.10
   4  10  -3    4.20    1.10
   4  10  -3    7.00    5.60
  -4  10   3    4.50    0.90
  -4  10   3   10.00    6.80
   4  10  -3    5.00    1.00
  -4  10   3    3.40    1.00
   3 -10  -3    2.40    0.90
  -3 -10   3    4.10    0.80
   3 -10  -3    4.90    1.00
  -3 -10   3    2.70    6.10
   3 -10  -3    0.70    5.80
   3 -10  -3    3.60    1.00
   3  10  -3    0.50    5.70
   3  10  -3    4.80    1.00
  -3  10   3    4.60    0.90
   3  10  -3    3.50    1.00
  -3  10   3    3.60    0.90
  -2 -10   3   33.90    1.80
  -2 -10   3   19.40    5.80
   2 -10  -3   32.10    2.10
   2 -10  -3   32.50    1.90
   2 -10  -3   32.80    1.80
   2 -10  -3   23.30    6.60
  -2 -10   3   30.20    1.10
  -2  10   3   32.70    1.90
   2  10  -3   22.00    6.20
  -2  10   3   42.00    7.00
   2  10  -3   32.50    2.10
  -2  10   3   33.50    1.90
   2  10  -3   30.90    1.80
  -1 -10   3    9.20    0.90
  -1 -10   3    9.20    5.30
   1 -10  -3    7.70    1.70
   1 -10  -3    6.50    1.00
  -1 -10   3    6.70    1.00
   1 -10  -3   20.10    7.00
  -1  10   3    8.20    1.10
  -1  10   3    8.20    1.00
   1  10  -3    8.10    1.00
  -1  10   3    9.80    5.60
   1  10  -3    7.90    5.70
   0 -10   3    5.20    0.90
   0 -10  -3    5.60    1.00
   0 -10   3   13.10    6.20
   0 -10   3    3.40    1.00
   0 -10  -3    5.20    0.80
   0 -10   3    4.70    0.70
   0 -10  -3    5.50    5.20
   0  10  -3    5.10    1.00
   0  10  -3    8.70    6.00
   0  10  -3    5.20    1.00
   0  10   3    9.70    5.90
   0  10   3    3.90    0.90
   0  10   3    5.30    1.10
   1 -10   3    2.80    1.00
  -1 -10  -3    2.50    0.90
  -1 -10  -3    4.50    5.90
   1 -10   3    2.40    0.80
  -1 -10  -3    2.60    0.70
   1 -10   3    5.50    5.60
   1 -10   3    3.20    0.70
  -1  10  -3    2.50    0.90
   1  10   3    3.00    0.90
   1  10   3    9.40    5.90
  -1  10  -3    8.70    5.60
  -1  10  -3    3.00    0.80
   1  10   3    2.90    1.00
  -2 -10  -3    5.60    0.80
  -2 -10  -3    4.20    0.90
  -2 -10  -3    4.50    5.40
   2 -10   3    3.70    0.80
   2 -10   3    3.30    1.00
   2 -10   3    5.80    1.10
  -2  10  -3    3.90    0.90
  -2  10  -3    0.80    5.80
  -2  10  -3    5.10    1.60
   2  10   3    2.60    5.70
   2  10   3    5.60    1.00
   2  10   3    3.60    1.10
   3 -10   3    7.40    1.20
   3 -10   3   11.70    1.20
   3 -10   3   11.00    1.30
  -3 -10  -3   10.90    6.10
  -3 -10  -3   10.20    1.10
  -3 -10  -3    8.50    1.00
   3 -10   3   13.10    6.60
   3  10   3    9.80    1.20
  -3  10  -3    4.70    6.60
   3  10   3    7.90    1.20
   3  10   3    4.80    6.80
  -3  10  -3   10.40    1.30
  -3  10  -3    9.30    1.20
  -4 -10  -3    8.50    1.00
   4 -10   3   10.20    1.20
   4 -10   3   10.90    1.40
   4 -10   3   20.80    8.70
  -4 -10  -3   13.30    6.50
   4 -10   3   10.60    1.30
   4  10   3   11.90    1.30
  -4  10  -3   16.50    8.40
   4  10   3   10.90    1.40
  -4  10  -3   14.20    1.50
   4  10   3   10.50    6.90
  -4  10  -3   11.80    1.20
  -5 -10  -3   17.00    1.50
   5 -10   3   14.80    1.70
   5 -10   3   17.30    1.80
  -5  10  -3   16.80    1.60
   5  10   3   16.30    1.90
  -5  10  -3   15.00    1.10
   4 -11  -3    8.70    1.30
   4 -11  -3   11.10    1.40
  -4 -11   3    8.90    1.00
   4 -11  -3   11.40    1.40
   4  11  -3    6.50    1.20
   4  11  -3   10.90    1.30
  -4  11   3   10.50    1.20
  -3 -11   3    1.20    0.80
   3 -11  -3    2.30    0.90
   3 -11  -3    1.10    0.90
   3 -11  -3    1.20    1.10
  -3 -11   3   12.30    7.20
  -3  11   3    0.80    0.80
   3  11  -3   20.80    8.40
  -3  11   3    1.60    0.90
   3  11  -3    4.30    1.70
  -2 -11   3   24.90    1.00
   2 -11  -3   26.50    1.80
   2 -11  -3   27.60    2.80
  -2 -11   3   37.10    8.10
  -2 -11   3   29.70    1.90
  -2  11   3   38.00    8.80
   2  11  -3   30.70    2.10
  -2  11   3   26.80    1.90
   2  11  -3   26.00    2.10
  -2  11   3   27.20    1.90
   2  11  -3    8.90    7.20
   1 -11  -3  111.39    3.70
  -1 -11   3  117.09    3.80
  -1 -11   3   92.19   11.50
   1 -11  -3  116.59    3.90
  -1 -11   3  112.19    3.20
   1 -11  -3  108.49   13.00
  -1  11   3  113.69   12.60
   1  11  -3  117.09    4.00
  -1  11   3  118.59    4.00
  -1  11   3  117.59    3.80
   1  11  -3  104.39   11.90
   1  11  -3  121.19    4.00
   0 -11   3    2.50    0.60
   0 -11  -3    1.20    0.90
   0 -11  -3    3.20    0.80
   0 -11   3    6.00    7.30
   0 -11   3    2.40    1.00
   0  11  -3   19.90    7.50
   0  11   3   -4.50    6.80
   0  11  -3    2.90    1.00
   0  11  -3    2.00    1.00
   0  11   3    2.20    0.90
   0  11   3    2.70    1.00
   1 -11   3    5.10    1.20
  -1 -11  -3    4.40    0.80
  -1 -11  -3   16.30    7.70
   1 -11   3    5.50    0.80
   1 -11   3    6.50    1.10
  -1  11  -3    3.80    0.90
  -1  11  -3    5.30    1.10
   1  11   3    5.90    1.30
   1  11   3   12.80    7.60
  -1  11  -3   -3.50    7.10
   1  11   3    5.10    1.30
  -2 -11  -3    9.30    7.90
   2 -11   3    2.30    9.10
   2 -11   3    3.20    1.60
  -2 -11  -3    2.80    0.90
  -2 -11  -3    3.00    0.70
   2 -11   3    2.90    0.80
   2  11   3    2.10    1.40
   2  11   3    9.60    8.80
  -2  11  -3    2.80    0.90
  -2  11  -3    2.50    1.50
  -2  11  -3   -5.10    7.90
  -3 -11  -3    1.30    0.60
  -3 -11  -3    1.90    0.80
  -3 -11  -3    5.60   14.90
   3 -11   3   12.60    9.10
   3 -11   3    1.10    0.90
   3 -11   3   -0.20    0.90
   3 -11   3    0.90    0.70
  -3  11  -3  -24.60    8.40
   3  11   3    1.30    0.90
   3  11   3    8.40   10.10
   3  11   3   -0.90    0.90
  11   0  -4    0.60    0.90
  11   0  -4    0.30    0.30
  11   0  -4    0.40    0.80
  11   0  -4    0.10    0.30
  10   0  -4   53.69    2.30
  10   0  -4   55.39    1.90
  10   0  -4   51.39    1.50
  10   0  -4   49.20    2.30
  10   0  -4   48.80    1.50
   9   0  -4   -0.20    0.60
   9   0  -4    0.00    0.30
   9   0  -4    0.20    0.60
   9   0  -4    0.50    0.40
   9   0  -4    0.30    0.30
   8   0  -4  311.77    7.70
   8   0  -4  315.77    7.80
   8   0  -4  316.67    7.80
   8   0  -4  306.47    7.00
   8   0  -4  298.27    7.00
   7   0  -4   -0.10    0.20
   7   0  -4    0.10    0.40
   7   0  -4   -0.50    0.50
   7   0  -4   -0.20    0.20
   7   0  -4    0.70    0.60
   6   0  -4  390.66    9.20
   6   0  -4  386.86    9.10
   6   0  -4  390.26    9.20
   5   0  -4   -0.30    0.30
   5   0  -4   -0.20    0.30
   5   0  -4    0.10    0.30
   4   0  -4  260.07    6.10
   4   0  -4  251.07    6.00
   3   0  -4    0.40    0.40
   3   0  -4    0.40    0.30
   3   0  -4    0.60    0.20
   3   0  -4    0.20    0.50
   2   0  -4 4114.19   92.19
   1   0  -4    1.10    0.20
  -1   0   4    1.10    0.20
   1   0  -4    1.40    0.20
  -1   0   4    1.00    0.20
  -1   0   4    1.60    0.20
   1   0  -4    0.50    0.20
   1   0  -4    1.00    0.60
   0   0   4  107.29    2.60
   0   0   4  101.39    2.50
   0   0   4  106.99    2.60
   0   0  -4  106.79    2.60
   0   0  -4  102.49    2.50
   0   0  -4  106.29    4.00
   0   0  -4  103.79    2.60
   0   0  -4  108.79    4.00
  -1   0  -4    0.50    0.20
  -1   0  -4    0.30    0.80
   1   0   4    0.00    0.20
   1   0   4    0.70    0.30
  -1   0  -4    0.60    0.30
  -1   0  -4    1.10    0.30
  -1   0  -4    0.60    0.80
  -2   0  -4 1371.76   32.60
  -2   0  -4 1321.17   32.50
  -3   0  -4    0.30    0.30
   3   0   4    0.60    0.40
  -3   0  -4    1.40    1.20
  -3   0  -4    0.60    0.20
  -3   0  -4    0.00    0.30
   3   0   4    0.10    0.40
   5   0   4   -0.20    0.40
  -5   0  -4   -0.20    0.20
   5   0   4    0.30    0.40
   5   0   4    0.00    0.50
  -5   0  -4   -0.30    0.30
  -5   0  -4   -0.30    1.60
  -5   0  -4   -2.20    1.50
  -5   0  -4   -0.30    0.30
  -6   0  -4  561.84   16.30
   6   0   4  527.55   12.60
   6   0   4  549.74   13.00
  -6   0  -4  521.25   16.00
  -6   0  -4  553.14   12.30
  -6   0  -4  545.35   12.30
   6   0   4  557.24   12.60
  -6   0  -4  534.25   12.30
   7   0   4   -0.60    0.50
  -7   0  -4    2.60    2.40
  -7   0  -4   -2.60    2.20
   7   0   4   -1.20    0.70
   7   0   4   -0.50    0.40
  -8   0  -4   10.10    3.10
   8   0   4   10.30    0.90
   8   0   4    8.40    1.10
   8   0   4   12.20    1.10
  -9   0  -4    1.20    3.70
   9   0   4   -1.00    0.60
   9   0   4   -0.80    0.90
  10   0   4   -0.60    0.60
 -10   0  -4   -8.90    4.80
  10   0   4   -0.50    1.10
  11  -1  -4    1.90    0.80
  11  -1  -4    0.10    0.70
  11   1  -4    1.10    0.70
  11   1  -4   -0.40    0.70
  11   1  -4    0.90    0.40
  11   1  -4    0.80    0.40
  10  -1  -4    0.60    0.30
  10  -1  -4   -0.10    0.70
  10  -1  -4    0.50    0.70
  10  -1  -4    1.30    0.40
  10  -1  -4    0.40    0.30
  10   1  -4    1.70    0.70
  10   1  -4    0.60    0.70
  10   1  -4    0.90    0.30
  10   1  -4    0.60    0.50
  10   1  -4    0.90    0.30
   9  -1  -4   -0.10    0.70
   9  -1  -4   -0.60    0.30
   9  -1  -4   -0.70    0.30
   9  -1  -4    0.50    0.70
   9   1  -4    0.00    0.50
   9   1  -4    0.30    0.30
   9   1  -4   -0.20    0.30
   9   1  -4   -0.30    0.40
   9   1  -4   -1.00    0.60
   8  -1  -4    1.30    0.40
   8  -1  -4    1.00    0.30
   8  -1  -4    1.00    0.70
   8  -1  -4    1.20    0.30
   8  -1  -4    0.60    0.60
   8   1  -4    0.70    0.20
   8   1  -4   -0.40    0.60
   8   1  -4    0.50    0.30
   8   1  -4    1.30    0.60
   8   1  -4    0.80    0.50
   7  -1  -4    5.30    0.50
   7  -1  -4    5.70    0.40
   7  -1  -4    5.60    0.80
   7  -1  -4    4.80    0.40
   7  -1  -4    5.00    0.70
   7   1  -4    5.00    0.60
   7   1  -4    5.00    0.30
   7   1  -4    4.60    0.60
   7   1  -4    5.50    0.30
   7   1  -4    5.30    0.80
   6  -1  -4  235.68    5.40
   6  -1  -4  239.08    6.00
   6  -1  -4  241.28    5.70
   6  -1  -4  224.48    5.90
   6  -1  -4  229.38    5.40
   6   1  -4  244.38    5.80
   6   1  -4  255.47    6.60
   6   1  -4  240.98    5.90
   5  -1  -4   26.90    0.80
   5  -1  -4   28.80    1.20
   5  -1  -4   28.40    0.80
   5  -1  -4   25.70    1.10
   5   1  -4   28.40    1.00
   5   1  -4   28.00    1.10
  -5   1   4   27.40    1.10
   4  -1  -4   25.60    0.70
   4  -1  -4   25.30    1.40
   4  -1  -4   24.70    0.70
   4  -1  -4   22.60    1.00
   4  -1  -4   24.50    0.90
   4   1  -4   24.80    0.90
  -4   1   4   26.90    1.40
   4   1  -4   23.80    1.00
   3  -1  -4 1980.10   45.30
  -3   1   4 1982.70   45.20
   3   1  -4 1995.90   44.90
  -2  -1   4 1231.68   28.80
   2  -1  -4 1227.38   29.00
   2   1  -4 1242.38   28.80
  -2   1   4 1259.87   29.00
  -1  -1   4   87.89    2.10
  -1  -1   4   89.59    2.10
   1  -1  -4   93.79    3.50
  -1  -1   4   90.49    2.10
   1  -1  -4   91.19    2.20
   1  -1  -4   84.59    2.20
   1  -1  -4   86.79    2.30
  -1  -1   4   90.89    2.20
   1  -1  -4   89.99    2.10
  -1   1   4   89.99    2.20
  -1   1   4   80.99    4.50
   1   1  -4   89.49    3.40
   1   1  -4   89.09    2.20
   1   1  -4   89.39    2.20
  -1   1   4   87.99    2.20
   1   1  -4   89.19    2.20
  -1   1   4   91.39    2.10
   1   1  -4   89.79    2.10
  -1   1   4   89.69    2.30
   0  -1  -4 2664.03   60.89
   0  -1   4 2592.34   60.79
   0   1  -4 2657.43   60.79
   0   1   4 2692.53   60.89
   1  -1   4 1316.37   31.10
  -1  -1  -4 1287.47   31.00
  -1   1  -4 1269.47   31.00
   1   1   4 1289.77   31.00
   2  -1   4  950.30   23.80
  -2  -1  -4  957.70   23.70
   2   1   4  930.31   23.70
  -2   1  -4  941.41   23.80
   3  -1   4 1480.45   35.70
   3   1   4 1430.56   35.60
  -3   1  -4 1472.75   35.70
  -4  -1  -4   89.79    4.90
   4  -1   4   92.99    2.50
   4  -1   4   88.29    2.60
   4  -1   4   87.69    2.40
  -4  -1  -4   87.89    2.30
  -4  -1  -4   91.09    2.40
  -4  -1  -4   89.49    2.40
  -4   1  -4   88.79    2.40
   4   1   4   90.79    2.40
   4   1   4   86.39    2.50
  -4   1  -4   90.99    4.90
  -4   1  -4   90.29    2.10
   4   1   4   86.59    2.40
  -4   1  -4   88.69    2.30
   5  -1   4   98.79    2.70
  -5  -1  -4  103.49    5.30
  -5  -1  -4  100.89    2.60
   5  -1   4  101.39    3.10
  -5  -1  -4  101.59    5.40
   5  -1   4   99.99    2.80
  -5  -1  -4  101.29    2.60
  -5  -1  -4  103.89    2.60
  -5   1  -4  101.39    2.60
   5   1   4  102.69    2.70
   5   1   4   99.59    2.80
  -5   1  -4  103.09    2.60
  -5   1  -4  101.09    5.40
  -5   1  -4  100.99    2.30
   5   1   4   97.69    2.70
   5   1   4  102.89    3.00
  -5   1  -4   95.19    5.30
  -6  -1  -4   34.00    1.00
  -6  -1  -4   34.30    1.20
  -6  -1  -4   34.20    1.10
   6  -1   4   32.70    1.70
   6  -1   4   33.20    1.40
  -6  -1  -4   33.00    3.70
   6  -1   4   32.90    1.40
  -6  -1  -4   38.10    3.80
   6   1   4   33.20    1.40
   6   1   4   33.90    1.40
  -6   1  -4   35.60    3.90
  -6   1  -4   32.90    1.10
   6   1   4   35.10    1.20
  -6   1  -4   34.10    1.10
   6   1   4   33.00    1.60
  -6   1  -4   34.30    3.90
   7  -1   4    7.50    0.80
  -7  -1  -4    9.50    2.70
  -7  -1  -4    6.40    2.60
  -7  -1  -4    6.60    0.60
   7  -1   4    9.10    1.20
   7  -1   4    6.90    0.70
   7   1   4    6.40    0.80
   7   1   4    6.80    0.70
   7   1   4    6.20    0.90
   7   1   4    7.30    0.80
  -7   1  -4    8.30    2.70
   7   1   4    7.30    0.70
  -7   1  -4    5.90    2.90
   8  -1   4   19.40    1.10
   8  -1   4   18.60    1.30
   8  -1   4   19.40    1.70
  -8  -1  -4   22.80    3.70
  -8   1  -4   25.60    4.00
   8   1   4   20.70    1.30
   8   1   4   20.50    1.20
   8   1   4   16.90    1.60
   9  -1   4    2.10    0.70
  -9  -1  -4   -2.40    3.70
   9  -1   4    3.20    1.10
   9   1   4    2.40    1.00
  -9   1  -4    3.30    4.00
   9   1   4    4.00    0.70
  10  -1   4    1.90    1.60
 -10  -1  -4    3.70    4.90
  10  -1   4    1.70    0.70
  10   1   4    1.40    0.70
  10   1   4    1.40    1.60
 -10   1  -4    5.90    5.00
  11  -2  -4    3.80    1.00
  11  -2  -4    2.40    0.90
  11  -2  -4    2.90    0.50
  11   2  -4    2.60    1.00
  11   2  -4    3.60    0.40
  11   2  -4    3.10    0.60
  11   2  -4    2.40    0.70
  10  -2  -4   16.00    1.60
  10  -2  -4   14.00    0.90
  10  -2  -4   12.80    1.60
  10  -2  -4   12.10    0.80
  10   2  -4   13.90    0.80
  10   2  -4   15.30    1.20
  10   2  -4   15.30    1.50
  10   2  -4   14.00    1.10
  10   2  -4   13.90    0.80
   9  -2  -4    7.50    1.00
   9  -2  -4    5.20    1.20
   9  -2  -4    6.70    0.50
   9  -2  -4    6.30    0.70
   9  -2  -4    6.30    0.40
   9  -2  -4    6.40    0.60
   9   2  -4    6.90    1.00
   9   2  -4    6.80    0.60
   9   2  -4    6.90    0.80
   9   2  -4    8.10    0.80
   9   2  -4    6.80    0.50
   8  -2  -4  284.97    7.20
   8  -2  -4  274.77    6.50
   8  -2  -4  273.07    6.60
   8  -2  -4  275.77    6.60
   8  -2  -4  278.87    7.20
   8  -2  -4  274.17    6.50
   8   2  -4  297.07    7.20
   8   2  -4  286.17    6.90
   8   2  -4  277.67    6.50
   8   2  -4  281.67    6.50
   8   2  -4  282.97    7.00
   7  -2  -4  106.69    3.20
   7  -2  -4  101.49    2.60
   7  -2  -4   98.79    2.60
   7  -2  -4  103.49    3.10
   7  -2  -4   99.79    2.60
   7   2  -4  103.29    2.50
   7   2  -4  100.89    2.50
   7   2  -4   99.79    3.00
  -7   2   4  106.59    3.40
   6  -2  -4  106.69    2.70
   6  -2  -4  110.09    4.00
   6  -2  -4  109.19    3.10
   6  -2  -4  109.69    2.70
   6  -2  -4  114.29    3.20
   6   2  -4  110.89    2.90
   6   2  -4  109.39    3.10
  -6   2   4  110.39    3.90
   6   2  -4  108.29    2.60
   6   2  -4  108.19    2.60
   5  -2  -4   17.20    1.90
   5  -2  -4   16.40    1.10
  -5  -2   4   18.50    1.20
   5  -2  -4   18.70    0.70
   5  -2  -4   17.90    1.50
   5   2  -4   18.10    0.80
   5   2  -4   17.20    0.60
   5   2  -4   17.40    0.60
   5   2  -4   17.80    1.10
   5   2  -4   18.00    1.00
  -5   2   4   19.30    1.80
  -5   2   4   16.60    1.50
  -4  -2   4  869.91   20.60
   4  -2  -4  871.01   21.20
  -4   2   4  882.61   19.70
   4   2  -4  876.31   20.60
  -4   2   4  854.71   21.20
   3  -2  -4    1.70    0.40
   3  -2  -4    0.80    0.20
   3  -2  -4    0.70    0.20
   3  -2  -4    3.10    1.00
   3  -2  -4    0.80    0.30
  -3  -2   4    0.40    0.70
  -3   2   4    0.40    0.90
   3   2  -4    1.20    0.20
  -3   2   4    0.90    0.20
   3   2  -4    1.20    0.20
   3   2  -4    1.40    0.80
  -3   2   4    0.90    0.20
  -3   2   4    1.00    0.30
   3   2  -4    1.00    0.20
   2  -2  -4  291.07    6.70
   2  -2  -4  290.37    6.70
  -2  -2   4  291.47    8.20
   2  -2  -4  297.07    8.50
   2  -2  -4  294.27    6.70
  -2  -2   4  289.47    6.60
  -2  -2   4  293.87    6.50
  -2  -2   4  292.77    6.60
   2  -2  -4  290.77    6.80
   2  -2  -4  280.67    6.60
   2   2  -4  288.17    6.50
  -2   2   4  291.37    6.60
   2   2  -4  277.97    6.80
   2   2  -4  289.57    6.60
  -2   2   4  283.67    6.60
   2   2  -4  281.77    8.20
  -2   2   4  289.57    6.70
  -2   2   4  297.37    6.80
  -2   2   4  294.87    8.50
   2   2  -4  289.37    6.60
   2   2  -4  282.67    6.60
   1  -2  -4  542.65   12.80
   1  -2  -4  543.55   14.70
   1   2  -4  569.54   12.70
  -1   2   4  580.44   14.80
  -1   2   4  576.84   12.80
   1   2  -4  563.24   14.60
   0  -2  -4  510.25   13.60
   0  -2  -4  489.15   11.40
   0  -2   4  489.55   11.40
   0  -2  -4  494.55   11.50
   0  -2   4  527.45   13.70
   0  -2   4  517.65   11.40
   0  -2   4  497.25   11.40
   0   2  -4  487.65   11.40
   0   2  -4  507.75   11.50
   0   2   4  507.15   11.40
   0   2   4  507.65   11.50
   0   2   4  505.05   11.40
   0   2   4  537.45   13.80
   0   2  -4  495.35   11.40
   0   2  -4  504.05   13.60
   0   2   4  491.35   11.50
   1  -2   4 2016.70   46.70
  -1  -2  -4 1957.20   46.50
  -1   2  -4 1918.61   46.50
   1   2   4 1980.40   46.50
   2  -2   4  578.14   13.00
   2  -2   4  555.04   12.90
  -2  -2  -4  563.24   12.90
  -2  -2  -4  575.84   12.90
  -2  -2  -4  557.04   13.00
   2  -2   4  573.14   15.70
  -2  -2  -4  578.34   15.60
  -2  -2  -4  556.64   12.90
   2  -2   4  553.54   12.90
   2   2   4  573.34   13.00
  -2   2  -4  587.64   15.80
   2   2   4  545.25   12.90
   2   2   4  572.04   12.90
  -2   2  -4  557.74   13.00
   2   2   4  558.84   15.50
  -2   2  -4  588.94   12.90
  -2   2  -4  572.54   12.90
   2   2   4  556.74   12.90
  -3  -2  -4  530.55   12.10
   3  -2   4  539.05   12.60
   3  -2   4  547.45   15.40
   3  -2   4  474.95   12.50
  -3  -2  -4  534.35   15.50
   3  -2   4  540.55   12.20
  -3  -2  -4  524.05   12.10
  -3  -2  -4  521.95   12.20
   3   2   4  532.25   12.20
   3   2   4  536.35   12.30
   3   2   4  523.25   12.20
   3   2   4  528.85   15.10
  -3   2  -4  528.35   12.20
  -3   2  -4  546.75   15.30
  -3   2  -4  555.84   12.20
   3   2   4  537.45   12.20
  -3   2  -4  536.75   11.90
  -3   2  -4  537.45   12.40
   4  -2   4  422.76   13.00
   4  -2   4  402.76    9.60
   4  -2   4  413.56    9.60
   4  -2   4  400.36    9.80
  -4  -2  -4  410.16    9.50
  -4  -2  -4  418.26    9.60
  -4  -2  -4  422.46    9.50
   4   2   4  407.36   12.70
  -4   2  -4  410.56   12.90
   4   2   4  416.56    9.60
   4   2   4  397.16    9.60
  -4   2  -4  408.46    9.50
   4   2   4  417.56    9.70
  -4   2  -4  408.36    9.50
   5  -2   4    8.40    2.40
  -5  -2  -4    7.60    0.70
   5  -2   4    8.10    0.90
  -5  -2  -4    7.60    2.30
   5  -2   4    7.60    0.80
  -5  -2  -4    7.50    0.60
   5  -2   4    8.20    0.80
  -5   2  -4    8.10    0.70
  -5   2  -4   11.90    2.60
   5   2   4    6.50    0.70
  -5   2  -4    8.00    0.70
   5   2   4    6.80    0.80
   5   2   4    7.80    0.90
   5   2   4    8.10    0.80
   6  -2   4  143.29    3.80
   6  -2   4  133.39    3.80
  -6  -2  -4  146.19    6.90
   6  -2   4  146.69    4.20
  -6  -2  -4  146.59    3.50
  -6  -2  -4  150.88    7.10
  -6  -2  -4  141.59    3.70
  -6   2  -4  143.99    7.10
   6   2   4  140.29    4.00
  -6   2  -4  145.59    3.50
   6   2   4  146.09    3.80
  -6   2  -4  148.79    3.60
   6   2   4  141.79    3.80
  -6   2  -4  140.09    7.10
   6   2   4  145.29    3.80
   7  -2   4   34.00    1.90
   7  -2   4   29.90    1.60
  -7  -2  -4   32.10    4.20
   7  -2   4   32.30    1.50
  -7  -2  -4   32.00    4.00
  -7  -2  -4   31.90    1.30
   7   2   4   32.50    1.30
   7   2   4   34.10    1.50
  -7   2  -4   29.00    4.20
   7   2   4   32.60    1.60
  -7   2  -4   30.00    4.00
  -7   2  -4   32.80    1.00
   7   2   4   31.80    1.40
  -8  -2  -4   19.80    3.80
   8  -2   4   23.20    1.80
  -8  -2  -4   21.30    1.10
   8  -2   4   22.20    1.40
  -8  -2  -4   25.50    4.30
   8  -2   4   21.40    1.40
  -8   2  -4   16.10    3.80
   8   2   4   21.00    1.20
   8   2   4   22.50    1.10
  -8   2  -4   21.10    4.20
   8   2   4   24.10    1.80
   8   2   4   21.60    1.30
  -9  -2  -4   -1.40    4.00
   9  -2   4    1.60    0.70
   9  -2   4    2.10    0.90
   9   2   4    1.00    0.90
  -9   2  -4   -4.90    4.00
   9   2   4    0.60    0.60
  10  -2   4    5.10    0.90
 -10  -2  -4   -2.10    5.00
  10  -2   4    3.20    1.10
  10   2   4    5.80    1.30
 -10   2  -4    9.20    5.60
  10   2   4    4.30    0.80
  10  -3  -4    1.80    0.50
  10  -3  -4    1.30    0.50
  10  -3  -4    3.60    1.00
  10  -3  -4    1.30    0.90
  10   3  -4    1.10    0.50
  10   3  -4    1.60    0.40
  10   3  -4    2.30    0.90
  10   3  -4    0.90    0.60
  10   3  -4    1.20    0.70
   9  -3  -4   17.00    1.60
   9  -3  -4   17.10    1.50
   9  -3  -4   14.90    0.90
   9  -3  -4   14.10    0.90
   9   3  -4   13.80    1.00
   9   3  -4   15.60    1.00
   9   3  -4   16.00    0.80
   9   3  -4   15.20    0.80
   9   3  -4   15.50    1.30
   8  -3  -4   49.20    2.20
   8  -3  -4   45.20    1.50
   8  -3  -4   46.10    1.30
   8  -3  -4   45.60    1.30
   8  -3  -4   43.60    2.00
   8  -3  -4   48.30    2.00
   8   3  -4   48.40    1.90
   8   3  -4   49.99    1.60
   8   3  -4   44.60    1.60
   8   3  -4   46.20    1.40
  -8   3   4   46.60    3.10
   8   3  -4   46.60    1.40
   7  -3  -4   52.79    1.70
   7  -3  -4   55.39    2.10
   7  -3  -4   53.49    1.50
   7  -3  -4   57.49    2.20
   7  -3  -4   51.59    3.50
   7  -3  -4   54.39    1.60
   7   3  -4   54.49    1.70
   7   3  -4   55.69    1.60
   7   3  -4   53.59    2.00
   7   3  -4   52.49    1.50
  -7   3   4   51.29    3.40
   6  -3  -4   21.60    0.90
   6  -3  -4   21.30    1.30
   6  -3  -4   19.70    1.20
   6  -3  -4   20.60    0.90
   6  -3  -4   22.30    2.50
  -6  -3   4   19.40    1.80
   6  -3  -4   21.10    0.90
   6   3  -4   20.20    0.80
  -6   3   4   21.50    2.50
  -6   3   4   19.20    1.20
   6   3  -4   21.30    0.80
   6   3  -4   21.70    1.90
   6   3  -4   20.60    0.80
   6   3  -4   22.50    1.30
  -5  -3   4    5.50    1.30
   5  -3  -4    3.50    0.40
   5  -3  -4    5.10    1.60
   5  -3  -4    2.30    0.60
   5  -3  -4    3.60    0.40
   5  -3  -4    3.10    0.40
   5  -3  -4    3.70    0.60
   5   3  -4    3.30    0.40
  -5   3   4    4.40    1.40
  -5   3   4    3.30    0.50
   5   3  -4    2.90    0.40
   5   3  -4    3.70    1.20
   5   3  -4    3.10    0.40
   5   3  -4    3.50    0.60
  -4  -3   4 1900.91   44.40
   4  -3  -4 1933.11   45.20
  -4   3   4 1881.81   45.00
  -3  -3   4   22.60    2.10
  -3  -3   4   23.00    0.70
   3  -3  -4   23.10    1.30
  -3  -3   4   23.40    0.70
   3  -3  -4   22.90    0.90
   3  -3  -4   19.70    2.30
   3  -3  -4   23.20    1.00
   3  -3  -4   22.40    0.90
   3  -3  -4   22.50    0.90
  -3   3   4   22.00    2.30
  -3   3   4   22.60    0.80
   3   3  -4   23.60    0.90
  -3   3   4   23.80    0.80
  -3   3   4   24.90    1.00
   3   3  -4   23.80    0.90
   3   3  -4   18.10    2.10
   3   3  -4   24.80    1.80
   3   3  -4   22.30    0.80
   2  -3  -4    6.10    1.60
   2  -3  -4    6.00    0.60
   2  -3  -4    6.50    0.60
  -2  -3   4    6.60    1.40
  -2  -3   4    8.40    0.50
  -2  -3   4    7.20    0.50
   2  -3  -4    7.60    0.70
   2  -3  -4    7.60    0.60
  -2   3   4    6.00    0.50
  -2   3   4    8.30    0.60
   2   3  -4    7.40    0.60
   2   3  -4    7.80    0.50
  -2   3   4    6.50    0.60
   2   3  -4    7.80    0.60
  -2   3   4    6.50    0.70
   2   3  -4    6.90    0.70
   2   3  -4    7.10    1.50
  -1  -3   4   21.60    0.80
   1  -3  -4   23.30    1.00
  -1  -3   4   19.90    2.20
  -1  -3   4   23.20    0.90
   1  -3  -4   21.40    0.90
   1  -3  -4   22.00    0.90
   1  -3  -4   22.70    0.90
   1  -3  -4   23.50    2.30
   1  -3  -4   21.90    0.90
  -1  -3   4   21.60    0.80
  -1   3   4   23.50    0.90
   1   3  -4   24.10    0.90
   1   3  -4   22.80    1.00
   1   3  -4   22.60    2.20
  -1   3   4   22.50    0.90
  -1   3   4   23.70    1.00
   1   3  -4   22.30    0.90
  -1   3   4   21.80    0.90
  -1   3   4   22.60    2.30
   1   3  -4   22.80    0.90
  -1   3   4   21.60    0.90
   0  -3  -4  108.19    5.80
   0  -3   4  110.79    5.00
   0  -3  -4  107.89    2.90
   0  -3  -4  109.99    2.90
   0  -3  -4  114.09    2.90
   0  -3   4  112.59    2.90
   0  -3  -4  117.49    3.00
   0  -3   4  112.99    2.90
   0  -3   4  117.79    2.90
   0   3   4  112.99    2.90
   0   3   4  110.99    2.90
   0   3  -4  113.09    2.90
   0   3   4  120.29    5.20
   0   3   4  116.89    2.90
   0   3  -4  113.79    2.90
   0   3   4  112.19    3.00
   0   3  -4  115.59    2.90
   0   3  -4  117.09    5.10
   0   3  -4  110.69    2.90
   0   3   4  111.29    2.90
  -1  -3  -4   34.90    1.20
  -1  -3  -4   32.10    1.20
  -1  -3  -4   34.20    1.20
   1  -3   4   32.50    1.20
  -1  -3  -4   32.10    2.80
  -1  -3  -4   34.30    1.20
   1  -3   4   32.00    1.20
   1  -3   4   29.10    4.60
   1  -3   4   32.50    1.20
   1   3   4   33.70    1.20
  -1   3  -4   34.30    1.20
  -1   3  -4   33.00    1.20
   1   3   4   37.20    1.20
  -1   3  -4   32.80    1.20
   1   3   4   37.00    3.00
   1   3   4   33.50    1.20
   1   3   4   32.50    1.20
  -1   3  -4   31.30    2.90
   2  -3   4  122.19    3.20
   2  -3   4  120.39    3.20
  -2  -3  -4  127.19    3.20
  -2  -3  -4  117.49    3.10
  -2  -3  -4  127.19    3.10
   2  -3   4  118.79    5.60
  -2  -3  -4  121.09    5.60
   2  -3   4  123.89    3.80
  -2  -3  -4  119.99    3.20
  -2   3  -4  120.29    3.00
   2   3   4  124.89    3.20
  -2   3  -4  123.49    3.10
  -2   3  -4  121.29    3.20
   2   3   4  126.99    5.70
   2   3   4  115.19    3.30
   2   3   4  124.09    3.20
  -2   3  -4  126.49    5.70
  -2   3  -4  124.09    3.20
   2   3   4  127.09    3.30
  -3  -3  -4   83.89    2.30
   3  -3   4   83.49    4.90
  -3  -3  -4   82.29    2.40
  -3  -3  -4   79.49    4.70
   3  -3   4   88.59    2.40
   3  -3   4   81.99    2.30
   3  -3   4   82.99    2.50
  -3  -3  -4   87.19    2.40
  -3  -3  -4   86.19    2.30
  -3   3  -4   81.39    2.40
   3   3   4   80.19    2.30
   3   3   4   82.09    2.60
  -3   3  -4   89.59    3.00
   3   3   4   84.59    2.40
   3   3   4   83.79    4.70
  -3   3  -4   84.09    2.10
  -3   3  -4   82.59    4.80
   3   3   4   87.09    2.50
  -3   3  -4   81.49    2.50
  -4  -3  -4   54.49    1.60
   4  -3   4   49.00    1.70
   4  -3   4   50.59    4.00
   4  -3   4   48.80    1.90
  -4  -3  -4   49.60    1.50
   4  -3   4   49.60    1.70
  -4  -3  -4   48.70    1.70
  -4   3  -4   45.80    1.80
   4   3   4   51.89    1.70
   4   3   4   50.69    1.70
  -4   3  -4   49.99    4.00
   4   3   4   48.90    1.60
   4   3   4   49.99    1.70
   4   3   4   54.59    4.00
  -4   3  -4   51.89    1.60
   5  -3   4    2.10    0.60
  -5  -3  -4    0.10    1.90
  -5  -3  -4    2.10    0.50
  -5  -3  -4    3.00    0.50
   5  -3   4    0.90    0.60
   5  -3   4    2.20    0.60
   5   3   4    1.10    0.50
   5   3   4    3.40    2.20
  -5   3  -4    1.80    0.50
   5   3   4    2.90    0.50
  -5   3  -4    1.80    1.80
   5   3   4    1.30    0.50
   5   3   4    3.70    0.60
  -6  -3  -4   69.49    5.30
  -6  -3  -4   75.49    2.00
   6  -3   4   68.49    2.30
  -6  -3  -4   72.69    1.90
   6  -3   4   73.49    2.30
   6  -3   4   73.49    2.60
  -6  -3  -4   68.79    2.30
  -6   3  -4   72.09    2.10
   6   3   4   74.49    2.30
  -6   3  -4   73.09    5.70
   6   3   4   73.99    2.30
   6   3   4   72.09    2.40
   6   3   4   69.79    2.20
   6   3   4   70.59    5.40
   7  -3   4   13.80    1.10
   7  -3   4   17.40    1.30
  -7  -3  -4   17.90    3.50
  -7  -3  -4   16.10    1.10
  -7  -3  -4   15.00    3.60
   7  -3   4   16.20    1.60
   7   3   4   16.00    1.20
  -7   3  -4   15.10    0.80
  -7   3  -4   17.20    3.70
   7   3   4   16.90    1.80
   7   3   4   14.70    1.10
  -8  -3  -4   18.10    1.10
  -8  -3  -4   15.20    3.90
   8  -3   4   20.50    1.40
  -8  -3  -4   20.10    4.40
   8  -3   4   21.20    1.70
   8   3   4   20.30    1.20
  -8   3  -4   19.10    4.40
   8   3   4   20.00    1.30
  -8   3  -4   20.70    4.30
   9  -3   4   25.00    2.00
  -9  -3  -4   18.60    4.70
   9  -3   4   21.10    1.50
  -9   3  -4   21.40    5.00
   9   3   4   20.80    1.90
   9   3   4   20.80    1.30
 -10  -3  -4   10.00    5.40
  10  -3   4    1.70    1.10
  10  -3   4    0.30    0.70
  10   3   4    1.20    1.00
  10   3   4    1.80    0.80
 -10   3  -4   -4.10    6.00
  10  -4  -4    9.70    1.40
  10  -4  -4    7.10    1.00
  10  -4  -4    8.50    1.30
  10  -4  -4    7.40    0.80
  10   4  -4    9.20    1.00
  10   4  -4    9.60    1.10
  10   4  -4    8.90    0.80
  10   4  -4    8.20    0.80
  10   4  -4    6.10    0.90
   9  -4  -4    9.30    1.20
   9  -4  -4    9.10    0.90
   9  -4  -4    9.20    1.20
   9   4  -4   10.50    1.30
   9   4  -4   10.60    0.90
   9   4  -4   11.50    0.90
  -9   4   4    7.90    2.50
   9   4  -4    8.50    0.80
   8  -4  -4   24.30    1.10
   8  -4  -4   24.30    1.20
   8  -4  -4   21.00    1.70
   8  -4  -4   23.20    1.60
   8  -4  -4   21.50    3.10
   8   4  -4   22.80    1.00
   8   4  -4   22.10    1.50
   8   4  -4   21.70    1.00
  -8   4   4   25.90    3.20
   8   4  -4   21.00    0.90
   7  -4  -4  123.99    3.30
   7  -4  -4  124.39    3.80
  -7  -4   4  123.79    4.80
   7  -4  -4  119.99    3.00
   7  -4  -4  117.89    3.20
   7  -4  -4  120.69    3.70
   7  -4  -4  125.39    6.00
   7   4  -4  123.29    3.20
   7   4  -4  121.89    3.00
   7   4  -4  119.89    3.10
   7   4  -4  124.89    4.80
   7   4  -4  118.59    3.00
  -7   4   4  124.49    5.90
   7   4  -4  125.29    3.70
  -6  -4   4   66.39    3.70
   6  -4  -4   64.69    2.00
   6  -4  -4   61.79    1.90
   6  -4  -4   69.39    2.40
   6  -4  -4   62.79    2.20
   6  -4  -4   63.09    1.80
   6   4  -4   62.69    1.60
  -6   4   4   62.79    2.20
   6   4  -4   61.29    1.60
  -6   4   4   59.09    4.20
   6   4  -4   62.49    2.30
   6   4  -4   65.79    2.30
   6   4  -4   64.99    3.70
   5  -4  -4  107.69    2.90
  -5  -4   4  108.49    4.80
   5  -4  -4  106.79    3.40
   5  -4  -4  111.89    3.20
   5  -4  -4  110.49    3.30
   5  -4  -4  111.89    2.90
  -5   4   4  116.49    5.50
  -5   4   4  109.99    2.60
   5   4  -4  111.59    3.20
   5   4  -4  108.99    2.90
   5   4  -4  106.89    2.80
   5   4  -4  114.59    5.00
  -5   4   4  111.09    2.60
  -5   4   4  107.39    3.10
   4  -4  -4   -0.20    0.50
   4  -4  -4    0.20    0.30
  -4  -4   4   -0.10    0.20
   4  -4  -4    1.10    1.60
   4  -4  -4    0.20    0.30
  -4  -4   4    0.40    1.30
  -4  -4   4   -0.20    0.20
   4  -4  -4   -0.60    0.40
   4  -4  -4    0.30    0.50
  -4   4   4   -0.10    0.30
   4   4  -4    0.00    0.40
   4   4  -4    0.10    0.30
   4   4  -4    0.20    1.20
  -4   4   4   -0.20    0.40
   4   4  -4    0.10    0.30
  -4   4   4   -0.60    0.30
   4   4  -4   -0.70    0.50
  -3  -4   4  479.35   10.90
   3  -4  -4  477.85   14.20
  -3  -4   4  475.95   13.70
   3  -4  -4  477.35   11.20
   3  -4  -4  469.55   11.00
   3  -4  -4  476.95   11.00
  -3  -4   4  480.45   10.90
  -3  -4   4  475.85   11.20
   3  -4  -4  494.75   11.40
  -3   4   4  478.35   14.00
   3   4  -4  470.65   13.70
   3   4  -4  474.15   11.00
   3   4  -4  479.45   11.20
   3   4  -4  477.55   11.00
  -3   4   4  482.65   10.90
  -3   4   4  476.95   11.20
  -3   4   4  475.45   10.90
   3   4  -4  476.55   11.10
   2  -4  -4  175.98    4.40
   2  -4  -4  176.78    4.40
  -2  -4   4  177.68    4.30
   2  -4  -4  176.78    4.50
   2  -4  -4  178.88    7.10
   2  -4  -4  177.78    4.40
  -2  -4   4  175.98    4.50
  -2  -4   4  175.18    4.30
   2  -4  -4  178.78    4.80
   2   4  -4  175.98    4.40
   2   4  -4  174.48    4.30
  -2   4   4  184.08    7.10
  -2   4   4  180.78    4.40
  -2   4   4  178.38    4.50
   2   4  -4  179.28    4.40
   2   4  -4  179.68    4.50
  -2   4   4  180.48    4.40
   2   4  -4  176.28    6.80
  -2   4   4  180.58    4.30
  -2   4   4  170.38    4.30
   1  -4  -4   35.30    1.60
  -1  -4   4   31.00    1.10
   1  -4  -4   31.30    1.20
  -1  -4   4   30.50    1.10
   1  -4  -4   30.20    1.20
   1  -4  -4   31.10    1.20
  -1  -4   4   29.40    2.80
  -1  -4   4   31.70    1.20
  -1  -4   4   31.70    1.40
   1  -4  -4   30.60    3.00
   1  -4  -4   30.30    1.30
  -1   4   4   31.70    1.10
   1   4  -4   24.30    2.70
  -1   4   4   30.60    3.00
  -1   4   4   31.10    1.20
  -1   4   4   32.00    1.20
   1   4  -4   31.50    1.30
  -1   4   4   31.20    1.20
  -1   4   4   28.80    1.10
   1   4  -4   29.70    1.20
   1   4  -4   31.40    1.10
   1   4  -4   30.30    1.20
   0  -4   4    2.70    0.50
   0  -4   4    1.30    0.40
   0  -4  -4    1.70    0.50
   0  -4  -4    3.40    1.70
   0  -4  -4    1.20    0.40
   0  -4   4    0.40    1.40
   0  -4   4    1.60    0.50
   0   4  -4    2.00    0.40
   0   4   4    1.60    0.40
   0   4   4    0.80    0.90
   0   4  -4    1.90    0.40
   0   4  -4    2.00    1.50
   0   4   4    2.30    0.40
   0   4  -4    1.00    0.40
   0   4   4    1.60    1.50
   1  -4   4  174.18    4.40
  -1  -4  -4  173.68    4.40
  -1  -4  -4  183.08    7.30
   1  -4   4  180.08    4.40
  -1  -4  -4  171.48    4.40
   1  -4   4  176.68    4.50
  -1  -4  -4  175.78    4.50
   1  -4   4  168.28    7.20
  -1  -4  -4  178.88    4.40
   1   4   4  179.38    4.50
  -1   4  -4  180.68    7.30
   1   4   4  174.58    4.40
   1   4   4  160.78    9.90
   1   4   4  173.48    4.40
  -1   4  -4  189.58    4.80
  -1   4  -4  173.78    4.40
  -1   4  -4  175.38    4.40
   1   4   4  177.18    4.40
   1   4   4  177.48    4.40
  -1   4  -4  173.88    4.30
   2  -4   4  253.27    9.40
  -2  -4  -4  242.98    6.10
  -2  -4  -4  258.27    6.10
  -2  -4  -4  254.77    9.40
   2  -4   4  255.47    6.20
  -2  -4  -4  250.57    6.10
   2  -4   4  256.47    6.20
   2  -4   4  248.78    6.10
  -2  -4  -4  250.97    6.20
   2   4   4  255.97    9.30
  -2   4  -4  255.37    9.50
   2   4   4  252.77    6.10
  -2   4  -4  250.77    6.20
   2   4   4  252.17    6.20
  -2   4  -4  252.07    6.00
   2   4   4  254.37    6.10
   2   4   4  255.27    6.10
  -2   4  -4  256.17    6.10
  -2   4  -4  265.07    6.10
   3  -4   4  368.06    8.50
  -3  -4  -4  349.37    8.50
  -3  -4  -4  355.96    8.30
   3  -4   4  347.87    8.40
  -3  -4  -4  352.96   11.90
   3  -4   4  358.26    8.60
  -3  -4  -4  362.66    8.40
   3  -4   4  340.77   12.00
   3   4   4  360.26    8.40
  -3   4  -4  355.46   12.30
   3   4   4  342.27   11.90
  -3   4  -4  359.96    8.20
   3   4   4  360.46    8.60
   3   4   4  359.96    8.60
  -3   4  -4  346.17    8.40
   3   4   4  356.66    8.40
  -3   4  -4  356.86    8.40
  -3   4  -4  360.26    8.60
   4  -4   4  173.48    4.50
   4  -4   4  176.78    4.80
  -4  -4  -4  181.08    4.40
  -4  -4  -4  171.48    4.60
   4  -4   4  179.48    8.10
   4  -4   4  177.58    4.60
  -4   4  -4  180.08    8.20
  -4   4  -4  172.68    4.70
   4   4   4  178.88    4.70
   4   4   4  176.48    8.00
  -4   4  -4  178.68    4.10
  -4   4  -4  180.58    4.50
   4   4   4  169.68    4.50
  -4   4  -4  180.08    4.50
   4   4   4  179.08    4.50
   4   4   4  180.28    4.60
   5  -4   4  174.38    8.30
  -5  -4  -4  166.98    4.80
   5  -4   4  166.58    4.50
  -5  -4  -4  169.98    4.60
   5  -4   4  174.58    4.80
   5  -4   4  179.98    4.60
  -5  -4  -4  189.48    8.30
  -5  -4  -4  175.18    4.30
  -5   4  -4  178.18    5.10
  -5   4  -4  172.48    4.40
   5   4   4  177.58    4.50
  -5   4  -4  179.08    8.60
   5   4   4  163.68    7.90
  -5   4  -4  181.38    4.40
   5   4   4  176.78    4.70
   5   4   4  182.08    4.60
   5   4   4  169.28    4.50
  -6  -4  -4    0.30    0.40
   6  -4   4    0.50    0.60
  -6  -4  -4   -0.70    0.50
   6  -4   4    1.00    0.90
   6  -4   4    0.40    0.60
  -6  -4  -4    0.40    2.60
  -6   4  -4   -1.10    2.40
  -6   4  -4    1.20    0.50
   6   4   4    0.60    0.50
   6   4   4    4.60    2.50
   6   4   4    0.10    0.60
  -6   4  -4    1.30    0.50
   6   4   4    0.60    0.70
   7  -4   4   75.09    2.90
   7  -4   4   76.49    6.40
  -7  -4  -4   61.89    5.80
   7  -4   4   69.99    2.50
   7   4   4   73.09    2.40
  -7   4  -4   73.69    6.60
  -7   4  -4   73.09    2.00
   7   4   4   74.29    2.50
   7   4   4   70.99    6.00
   7   4   4   73.19    3.40
   7   4   4   73.69    2.50
  -8  -4  -4    9.10    3.90
   8  -4   4    5.00    1.10
  -8  -4  -4    4.10    0.70
   8   4   4    5.90    0.80
   8   4   4    4.50    0.80
  -8   4  -4    1.60    6.40
   9  -4   4    1.60    1.00
  -9  -4  -4    7.60    5.70
   9  -4   4    1.40    0.70
   9   4   4    1.40    0.70
   9   4   4    0.60    0.60
  -9   4  -4    5.10    5.30
  10  -5  -4   -0.70    1.00
  10  -5  -4    0.40    0.90
  10  -5  -4    0.20    0.60
  10   5  -4    0.30    0.50
  10   5  -4   -0.80    0.60
  10   5  -4    0.50    0.30
   9  -5  -4    0.60    0.90
   9  -5  -4    0.30    0.50
   9  -5  -4    2.70    1.00
   9   5  -4    1.40    0.30
   9   5  -4    1.50    0.50
   9   5  -4    1.10    0.30
   9   5  -4    0.30    0.70
   8  -5  -4    2.40    0.60
   8  -5  -4    0.70    0.70
   8  -5  -4    2.50    0.50
   8  -5  -4    1.90    1.00
  -8  -5   4    2.20    2.20
   8  -5  -4    1.80    3.00
   8   5  -4    1.10    2.00
  -8   5   4   -0.50    2.80
   8   5  -4    1.30    0.50
   8   5  -4    2.70    0.50
   8   5  -4    3.30    0.90
  -7  -5   4   48.20    4.10
   7  -5  -4   48.00    1.40
   7  -5  -4   47.40    2.30
   7  -5  -4   48.70    1.80
   7  -5  -4   46.60    1.70
   7  -5  -4   51.19    2.20
   7  -5  -4   47.90    5.00
   7   5  -4   46.90    1.70
   7   5  -4   51.79    4.10
   7   5  -4   49.99    2.20
   7   5  -4   48.30    1.70
  -7   5   4   59.49    5.10
   6  -5  -4  208.58    5.30
   6  -5  -4  222.68    5.80
   6  -5  -4  206.38    5.60
  -6  -5   4  217.58    8.10
   6  -5  -4  209.88    5.10
   6  -5  -4  202.98    5.30
  -6   5   4  219.08    6.20
  -6   5   4  205.78    8.60
   6   5  -4  203.68    5.20
   6   5  -4  209.98    8.00
   6   5  -4  214.78    5.70
   6   5  -4  208.68    5.50
   5  -5  -4   12.40    1.10
   5  -5  -4   11.70    0.90
  -5  -5   4    8.40    2.20
   5  -5  -4   11.60    0.80
   5  -5  -4   12.60    2.70
   5  -5  -4    9.40    1.20
   5  -5  -4   10.60    0.90
   5   5  -4   10.80    0.80
  -5   5   4    8.50    2.40
  -5   5   4   10.80    0.70
   5   5  -4   10.80    0.90
   5   5  -4   10.10    1.00
   5   5  -4    9.70    2.40
  -5   5   4   10.70    0.70
   5   5  -4   13.90    1.20
  -5   5   4   12.50    1.10
   4  -5  -4  158.58    4.10
  -4  -5   4  155.78    3.80
  -4  -5   4  159.48    3.80
   4  -5  -4  154.98    4.00
   4  -5  -4  161.08    4.30
   4  -5  -4  162.08    7.30
  -4  -5   4  153.08    4.20
   4  -5  -4  157.88    4.20
  -4  -5   4  158.08    6.90
  -4   5   4  161.28    4.40
   4   5  -4  159.98    4.30
  -4   5   4  167.18   10.10
  -4   5   4  154.68    3.90
   4   5  -4  152.08    4.10
   4   5  -4  149.19    6.70
   4   5  -4  161.88    4.00
  -4   5   4  149.29    4.20
   4   5  -4  154.48    4.00
   3  -5  -4    3.90    0.50
   3  -5  -4    4.70    0.60
  -3  -5   4    5.40    0.60
   3  -5  -4    3.80    0.60
  -3  -5   4    4.00    0.60
   3  -5  -4    4.50    0.70
   3  -5  -4    3.70    0.60
  -3  -5   4    5.10    2.00
   3  -5  -4    3.80    2.20
  -3  -5   4    5.40    0.50
  -3   5   4    5.70    0.80
  -3   5   4    3.60    0.60
  -3   5   4    4.20    0.50
   3   5  -4    7.80    2.20
   3   5  -4    3.90    0.70
   3   5  -4    3.90    0.50
   3   5  -4    4.60    0.60
  -3   5   4    3.40    1.80
  -2  -5   4    4.10    1.80
   2  -5  -4    2.50    0.50
  -2  -5   4    2.70    0.70
   2  -5  -4    3.00    0.50
  -2  -5   4    2.40    0.50
   2  -5  -4    1.80    1.80
   2  -5  -4    3.30    0.60
  -2  -5   4    2.60    0.60
   2  -5  -4    3.00    0.50
   2   5  -4    1.90    0.50
   2   5  -4    0.80    1.60
  -2   5   4    1.70    0.40
  -2   5   4    2.20    0.50
  -2   5   4    3.30    0.60
  -2   5   4    5.20    1.80
   2   5  -4    3.10    0.60
  -2   5   4    2.80    0.50
  -2   5   4    2.30    0.50
   2   5  -4    3.20    0.50
   2   5  -4    1.50    0.40
   1  -5  -4  343.37    8.20
  -1  -5   4  343.17    7.80
  -1  -5   4  330.97   11.40
   1  -5  -4  325.27    8.10
   1  -5  -4  338.17    8.20
  -1  -5   4  334.57    8.00
  -1  -5   4  349.57    8.10
  -1  -5   4  341.27    8.20
   1  -5  -4  351.26   11.80
  -1  -5   4  346.57    8.10
   1  -5  -4  341.87    8.10
   1   5  -4  347.97   11.70
   1   5  -4  342.67    8.10
   1   5  -4  351.66    8.20
  -1   5   4  334.27    8.10
   1   5  -4  352.46    8.10
   1   5  -4  344.37    8.10
  -1   5   4  315.27   11.40
  -1   5   4  341.27    8.20
  -1   5   4  348.17    8.20
  -1   5   4  330.87    8.10
  -1   5   4  342.77    8.10
   0  -5   4    3.50    0.50
   0  -5  -4    3.90    0.60
   0  -5  -4    1.80    1.50
   0  -5   4    3.40    2.30
   0  -5  -4    4.30    0.60
   0  -5   4    3.50    0.50
   0  -5  -4    3.00    0.50
   0  -5   4    3.70    0.50
   0   5   4    4.80    0.60
   0   5   4    4.90    2.10
   0   5  -4    3.80    0.50
   0   5   4    3.40    0.50
   0   5   4    4.40    0.50
   0   5   4    3.20    0.60
   0   5   4    3.10    0.50
   0   5  -4    4.60    1.80
   0   5  -4    3.70    0.60
   0   5  -4    2.80    0.50
  -1  -5  -4    3.10    0.50
   1  -5   4    1.60    0.50
  -1  -5  -4    1.90    0.50
   1  -5   4    2.80    0.50
  -1  -5  -4    2.20    0.50
   1  -5   4    6.30    2.10
   1  -5   4    2.20    0.50
  -1  -5  -4    5.20    2.00
  -1   5  -4    1.20    0.40
   1   5   4    2.10    0.50
  -1   5  -4    6.10    2.00
   1   5   4    5.20    2.20
   1   5   4    2.90    0.60
   1   5   4    2.20    0.50
  -1   5  -4    3.00    0.50
  -1   5  -4    2.30    0.50
  -1   5  -4    2.30    0.50
   1   5   4    1.90    0.50
   1   5   4    2.60    0.50
  -2  -5  -4   37.90    1.50
  -2  -5  -4   37.10    1.50
   2  -5   4   39.40    1.60
  -2  -5  -4   38.20    3.80
   2  -5   4   37.80    1.50
   2  -5   4   35.10    3.90
   2  -5   4   37.70    1.40
  -2  -5  -4   38.20    1.50
  -2   5  -4   39.30    4.10
  -2   5  -4   37.30    1.30
  -2   5  -4   39.10    1.50
   2   5   4   40.30    1.50
   2   5   4   35.90    1.50
  -2   5  -4   39.20    1.50
   2   5   4   40.70    1.60
   2   5   4   41.30    1.50
   2   5   4   39.20    3.90
  -2   5  -4   37.90    1.50
   2   5   4   39.20    1.40
   3  -5   4  149.99    4.00
  -3  -5  -4  153.48    4.00
   3  -5   4  157.88    7.80
  -3  -5  -4  147.79    7.30
  -3  -5  -4  150.48    3.90
  -3  -5  -4  145.69    4.10
  -3  -5  -4  149.29    3.90
   3  -5   4  152.18    4.20
   3  -5   4  151.28    4.00
   3   5   4  150.88    4.00
  -3   5  -4  151.28    3.70
  -3   5  -4  154.18    4.00
  -3   5  -4  151.28    4.10
   3   5   4  153.48    4.00
  -3   5  -4  149.39    4.00
  -3   5  -4  159.18    7.70
   3   5   4  149.09    4.10
   3   5   4  147.89    3.90
   3   5   4  152.88    7.50
   3   5   4  154.68    4.20
   4  -5   4  229.78   10.10
  -4  -5  -4  232.58    5.70
   4  -5   4  233.48    6.10
  -4  -5  -4  238.98    5.80
   4  -5   4  226.18    5.90
  -4  -5  -4  240.88    9.90
   4  -5   4  247.08    6.00
  -4  -5  -4  228.68    6.00
   4   5   4  233.28    9.80
  -4   5  -4  238.68    5.50
   4   5   4  237.28    5.90
   4   5   4  224.68    5.80
  -4   5  -4  227.88    6.30
  -4   5  -4  235.28    5.80
   4   5   4  240.48    6.10
  -4   5  -4  232.98    5.80
   4   5   4  236.28    5.90
  -5  -5  -4   11.80    1.00
  -5  -5  -4   10.40    0.90
   5  -5   4   11.20    3.30
   5  -5   4    8.90    1.00
  -5  -5  -4   10.80    1.50
   5  -5   4   10.00    1.20
  -5  -5  -4   10.30    3.20
   5  -5   4   10.80    1.30
   5   5   4   11.20    1.10
  -5   5  -4   10.20    1.00
   5   5   4    9.40    2.90
   5   5   4   10.10    0.90
  -5   5  -4   10.90    3.70
  -5   5  -4   11.20    0.90
   5   5   4   11.50    1.20
   6  -5   4   35.30    4.90
  -6  -5  -4   47.60    5.30
  -6  -5  -4   42.70    1.50
   6  -5   4   42.00    1.90
  -6  -5  -4   42.10    1.90
   6  -5   4   43.40    2.20
  -6   5  -4   42.80    1.60
  -6   5  -4   41.60    5.70
   6   5   4   43.50    1.90
  -6   5  -4   42.70    1.60
   6   5   4   42.60    1.70
   6   5   4   37.30    4.80
   6   5   4   43.90    1.80
   6   5   4   41.60    1.70
  -7  -5  -4   23.80    4.60
   7  -5   4   24.00    1.80
  -7  -5  -4   20.20    0.70
   7  -5   4   28.40    6.10
  -7  -5  -4   21.70    0.80
   7   5   4   19.10    1.40
  -7   5  -4   21.50    1.10
   7   5   4   22.00    4.60
   7   5   4   21.90    2.10
   7   5   4   22.10    1.50
  -7   5  -4   21.70    5.00
  -7   5  -4   21.60    1.10
   8  -5   4   13.40    1.40
  -8  -5  -4    9.30    4.50
   8  -5   4   13.80    1.60
  -8   5  -4   10.10    0.60
   8   5   4   13.10    1.30
  -8   5  -4   12.10    0.70
   8   5   4   13.00    1.30
   9  -5   4   15.80    1.80
   9  -5   4   15.60    1.50
   9   5   4   13.80    1.40
  -9   5  -4   18.60    7.10
   9   5   4   18.60    1.40
   9  -6  -4   16.70    1.30
   9  -6  -4   19.40    1.90
   9  -6  -4   16.20    1.70
   9   6  -4   18.50    1.20
   9   6  -4   16.40    1.60
  -8  -6   4    7.20    3.30
   8  -6  -4    9.40    1.10
   8  -6  -4    7.30    1.00
   8  -6  -4    9.50    1.30
   8   6  -4    6.10    3.10
   8   6  -4    8.30    0.80
   8   6  -4    8.50    1.00
   8   6  -4    8.20    1.10
   7  -6  -4    4.10    3.90
   7  -6  -4    9.80    1.10
   7  -6  -4   12.70    1.50
   7  -6  -4    9.80    0.70
  -7  -6   4   12.30    3.10
   7  -6  -4   10.30    1.10
   7  -6  -4    9.30    1.30
   7   6  -4   12.70    1.30
   7   6  -4   11.70    1.00
  -7   6   4   11.60    3.50
   7   6  -4   14.30    3.00
   6  -6  -4   45.60    5.40
  -6  -6   4   38.10    4.30
   6  -6  -4   44.60    1.70
   6  -6  -4   44.60    1.80
   6  -6  -4   47.70    2.40
   6  -6  -4   41.40    2.00
   6   6  -4   47.00    1.90
   6   6  -4   44.70    2.10
  -6   6   4   38.20    4.70
   6   6  -4   44.90    1.70
   6   6  -4   41.70    1.70
   6   6  -4   47.50    4.80
  -6   6   4   46.00    1.40
  -6   6   4   44.20    1.30
  -5  -6   4  124.39    3.00
   5  -6  -4  119.19    3.30
   5  -6  -4  120.59    3.50
   5  -6  -4  126.39    3.70
  -5  -6   4  123.09    3.00
   5  -6  -4  127.09    3.80
   5   6  -4  130.99    3.80
  -5   6   4  126.79    7.20
   5   6  -4  124.99    3.60
  -5   6   4  126.79    3.30
   5   6  -4  117.59    7.70
   5   6  -4  121.09    3.40
  -5   6   4  126.69    3.70
  -4  -6   4   85.29    5.70
   4  -6  -4   97.69    6.50
   4  -6  -4   96.09    2.80
   4  -6  -4   89.79    2.70
   4  -6  -4   90.09    2.60
   4  -6  -4   95.29    3.00
  -4  -6   4   92.49    2.50
  -4  -6   4   94.59    2.60
   4  -6  -4   94.89    3.00
   4   6  -4   93.49    2.70
   4   6  -4   95.39    3.00
  -4   6   4   92.59    2.60
   4   6  -4   90.79    5.70
  -4   6   4   98.19    6.10
  -4   6   4   95.49    2.90
   4   6  -4   90.59    2.70
   4   6  -4   87.49    2.80
  -4   6   4   92.29    2.60
  -3  -6   4    2.20    0.60
   3  -6  -4    2.40    2.30
  -3  -6   4    2.00    0.50
   3  -6  -4    1.20    0.60
   3  -6  -4    1.90    0.70
   3  -6  -4    1.90    0.50
   3  -6  -4    1.60    0.50
  -3  -6   4    2.60    0.50
   3  -6  -4    2.10    0.60
  -3   6   4    1.50    0.50
   3   6  -4    1.00    0.50
   3   6  -4    2.50    0.70
  -3   6   4    2.50    0.60
   3   6  -4    2.40    2.00
  -3   6   4    1.30    0.50
  -3   6   4    0.50    2.20
   3   6  -4    1.10    0.50
   3   6  -4    1.50    0.50
  -3   6   4    1.60    0.50
  -2  -6   4  544.65   16.90
   2  -6  -4  546.15   12.80
   2  -6  -4  529.05   12.70
  -2  -6   4  547.45   12.60
   2  -6  -4  537.35   12.70
   2  -6  -4  540.35   17.30
   2  -6  -4  557.74   12.70
  -2  -6   4  538.25   12.80
  -2  -6   4  540.45   12.60
  -2  -6   4  532.75   12.20
   2  -6  -4  549.45   12.80
   2   6  -4  548.45   12.90
   2   6  -4  540.75   12.70
   2   6  -4  538.75   16.80
   2   6  -4  531.35   12.60
  -2   6   4  535.55   12.60
   2   6  -4  549.74   12.70
  -2   6   4  540.75   12.70
  -2   6   4  543.95   12.80
  -2   6   4  563.94   17.40
  -2   6   4  551.04   12.60
   1  -6  -4  106.19    3.00
   1  -6  -4  102.69    2.90
  -1  -6   4  104.79    2.90
   1  -6  -4  104.09    3.00
  -1  -6   4  104.49    3.00
  -1  -6   4  104.99    2.60
   1  -6  -4  101.69    3.00
  -1  -6   4  106.69    3.00
  -1  -6   4   99.59    6.30
   1  -6  -4  109.19    3.10
  -1  -6   4  102.69    2.90
   1  -6  -4  104.89    6.40
   1   6  -4  101.69    3.00
   1   6  -4  105.99    3.00
  -1   6   4  106.69    3.10
   1   6  -4  102.99    3.00
   1   6  -4   94.89    6.00
  -1   6   4  111.79    6.40
  -1   6   4   99.79    3.00
   1   6  -4  103.29    3.10
  -1   6   4  104.39    2.90
  -1   6   4   99.99    2.90
  -1   6   4  104.59    3.10
   0  -6   4   91.39    2.70
   0  -6  -4   91.19    6.10
   0  -6   4   92.79    6.00
   0  -6   4   89.39    2.60
   0  -6  -4   87.59    2.60
   0  -6   4   87.09    2.60
   0  -6  -4   90.19    2.70
   0  -6   4   87.39    2.40
   0  -6  -4   90.09    2.70
   0  -6   4   89.29    2.70
   0  -6  -4   89.69    2.70
   0   6  -4   81.19    2.60
   0   6   4   91.19    2.60
   0   6   4   80.99    5.70
   0   6  -4   90.09    2.70
   0   6   4   89.79    2.70
   0   6   4   92.29    2.60
   0   6  -4   89.79    2.70
   0   6   4   85.49    2.60
   0   6   4   88.69    2.70
   0   6  -4   88.69    2.60
   0   6  -4   77.79    5.60
  -1  -6  -4   37.10    1.60
   1  -6   4   40.30    1.60
   1  -6   4   41.10    1.70
  -1  -6  -4   37.90    1.60
  -1  -6  -4   40.30    1.60
   1  -6   4   45.30    4.40
  -1  -6  -4   42.80    1.60
   1  -6   4   39.30    1.60
   1  -6   4   41.30    1.50
  -1  -6  -4   42.40    4.50
   1   6   4   41.60    1.70
  -1   6  -4   42.00    1.60
   1   6   4   42.60    1.70
   1   6   4   41.80    1.60
   1   6   4   38.90    1.50
  -1   6  -4   40.90    1.60
   1   6   4   42.40    4.50
  -1   6  -4   41.00    1.60
  -1   6  -4   39.90    1.70
  -1   6  -4   34.00    4.30
   1   6   4   39.60    1.60
   2  -6   4   90.99    2.70
  -2  -6  -4   81.09    7.00
  -2  -6  -4   90.69    2.80
  -2  -6  -4   90.99    2.70
  -2  -6  -4   93.89    2.70
   2  -6   4   92.29    2.80
   2  -6   4   92.39    2.90
  -2  -6  -4   91.59    2.70
   2  -6   4  100.79    6.50
  -2   6  -4   91.39    2.60
  -2   6  -4   89.49    2.80
   2   6   4   90.49    2.80
  -2   6  -4   92.89    2.80
  -2   6  -4   87.49    2.70
   2   6   4   89.59    2.70
   2   6   4   93.19    2.90
  -2   6  -4   87.59    6.20
   2   6   4   92.49    2.80
   2   6   4   90.09    2.60
   2   6   4   93.09    6.20
   3  -6   4  475.85   11.90
   3  -6   4  458.25   11.20
  -3  -6  -4  438.76   15.60
  -3  -6  -4  467.35   10.90
  -3  -6  -4  471.65   10.90
  -3  -6  -4  458.85   10.90
   3  -6   4  452.05   15.90
   3  -6   4  477.65   11.10
  -3   6  -4  447.46   15.80
   3   6   4  472.95   12.00
  -3   6  -4  456.25   10.90
   3   6   4  444.66   15.60
  -3   6  -4  467.75   11.00
  -3   6  -4  461.25   10.70
   3   6   4  454.65   10.90
   3   6   4  465.25   11.00
   3   6   4  474.65   11.20
   4  -6   4    1.50    0.60
  -4  -6  -4    0.40    0.60
  -4  -6  -4    0.60    0.50
  -4  -6  -4    0.60    0.50
  -4  -6  -4    0.70    2.50
   4  -6   4    0.80    0.60
   4  -6   4   -0.60    2.80
  -4  -6  -4    0.00    0.60
   4  -6   4    0.00    0.70
   4   6   4   -0.40    0.70
  -4   6  -4   -1.30    2.70
  -4   6  -4    1.00    0.60
   4   6   4    0.30    0.50
   4   6   4   -0.10    0.60
   4   6   4   -0.30    2.80
  -4   6  -4    0.80    0.60
  -4   6  -4    0.40    0.60
  -4   6  -4    0.10    0.30
   4   6   4    0.30    0.50
  -5  -6  -4   22.90    1.20
  -5  -6  -4   21.70    1.10
   5  -6   4   21.30    1.40
   5   6   4   19.60    1.50
   5   6   4   21.70    1.20
  -5   6  -4   22.10    1.30
  -5   6  -4   23.00    1.20
   5   6   4   19.80    4.00
  -5   6  -4   25.70    5.00
   5   6   4   21.20    1.40
   6  -6   4    2.60    0.90
  -6  -6  -4    3.80    0.60
   6  -6   4    4.00    4.00
  -6  -6  -4    3.00    0.50
  -6  -6  -4    2.30    3.60
   6  -6   4    2.60    0.90
   6   6   4    2.20    0.50
   6   6   4    1.60    3.60
   6   6   4    3.60    0.80
  -6   6  -4    8.20    4.30
  -6   6  -4    2.70    0.60
   7  -6   4   23.70    1.80
  -7  -6  -4   18.50    0.80
   7  -6   4   22.70    5.70
  -7  -6  -4   19.40    1.10
  -7  -6  -4   22.20    5.10
   7  -6   4   20.20    1.50
  -7   6  -4   19.60    6.00
  -7   6  -4   20.80    1.20
  -7   6  -4   19.00    1.10
   7   6   4   19.10    1.50
   7   6   4   17.80    1.40
   7   6   4   17.80    1.60
   8  -6   4   11.90    1.50
  -8  -6  -4    9.00    5.80
   8  -6   4    9.90    1.10
  -8   6  -4   11.10    1.20
   8   6   4   11.70    1.20
   8   6   4   13.50    1.50
   8   6   4   15.40    5.60
  -8   6  -4   11.30    1.10
   9  -7  -4    1.30    1.00
   9  -7  -4   -0.20    0.60
   9  -7  -4    0.50    1.20
   9   7  -4    0.20    0.80
   9   7  -4    0.00    0.60
  -8  -7   4   20.10    4.70
   8  -7  -4   18.90    1.40
   8  -7  -4   17.60    1.90
   8  -7  -4   22.60    1.80
   8   7  -4   16.10    4.40
   8   7  -4   21.40    1.30
   8   7  -4   18.90    1.70
   7  -7  -4   15.90    1.60
   7  -7  -4   17.70    2.00
  -7  -7   4   20.10    4.20
   7  -7  -4   11.00    5.20
   7  -7  -4   16.70    1.70
   7   7  -4   17.40    1.70
   7   7  -4   17.40    1.20
   7   7  -4   14.80    3.90
   6  -7  -4    8.00    0.80
   6  -7  -4    9.00    1.00
   6  -7  -4    7.80    1.10
  -6  -7   4   14.20    3.60
   6  -7  -4    9.40    1.20
  -6   7   4    8.20    0.80
   6   7  -4   10.80    1.20
   6   7  -4    8.80    1.10
   6   7  -4    8.30    0.90
   6   7  -4    6.10    3.30
  -5  -7   4   23.90    4.20
   5  -7  -4   26.00    1.60
  -5  -7   4   22.90    1.00
   5  -7  -4   25.20    2.20
   5  -7  -4   22.90    1.40
  -5  -7   4   22.60    1.00
   5  -7  -4   21.80    1.10
   5  -7  -4   30.10    5.10
  -5   7   4   23.10    1.20
  -5   7   4   25.00    4.50
   5   7  -4   20.50    2.10
   5   7  -4   23.80    1.40
  -5   7   4   23.80    1.20
   5   7  -4   21.10    3.90
   5   7  -4   20.40    1.30
   4  -7  -4    6.00    0.90
   4  -7  -4    7.40    0.90
  -4  -7   4    7.80    0.70
   4  -7  -4    7.40    0.80
  -4  -7   4    8.10    0.70
   4  -7  -4    8.10    0.90
   4  -7  -4   10.50    1.10
  -4  -7   4    7.70    3.10
   4  -7  -4    4.10    3.10
   4   7  -4    7.30    2.70
  -4   7   4    7.70    0.80
   4   7  -4    8.30    1.10
  -4   7   4    6.90    3.10
   4   7  -4    8.90    1.00
   4   7  -4    6.70    0.80
  -3  -7   4  129.19    3.50
   3  -7  -4  129.79    8.20
   3  -7  -4  128.59    3.80
   3  -7  -4  122.69    3.60
   3  -7  -4  128.09    3.60
   3  -7  -4  134.89    3.70
  -3  -7   4  126.39    7.40
   3  -7  -4  123.69    3.80
  -3  -7   4  131.19    3.50
  -3   7   4  128.19    3.60
   3   7  -4  131.59    3.90
  -3   7   4  115.89    7.40
   3   7  -4  124.99    7.30
  -3   7   4  128.09    3.60
  -3   7   4  134.49    3.70
  -3   7   4  123.99    3.80
   3   7  -4  128.19    3.80
   3   7  -4  135.09    3.70
   3   7  -4  127.69    3.80
  -2  -7   4   65.69    2.20
   2  -7  -4   63.79    2.20
  -2  -7   4   69.39    5.60
   2  -7  -4   65.29    6.00
   2  -7  -4   63.09    2.20
  -2  -7   4   66.09    2.20
   2  -7  -4   65.39    2.20
   2  -7  -4   67.59    2.40
  -2  -7   4   62.99    1.70
   2  -7  -4   67.79    2.40
   2   7  -4   65.09    2.30
   2   7  -4   64.29    2.30
  -2   7   4   66.69    2.30
  -2   7   4   61.09    5.70
   2   7  -4   67.39    2.50
  -2   7   4   68.39    2.30
   2   7  -4   64.49    5.50
  -2   7   4   64.49    2.20
  -1  -7   4    5.30    0.60
  -1  -7   4    7.20    1.00
   1  -7  -4    2.50    2.80
  -1  -7   4    9.00    3.20
   1  -7  -4   10.10    1.20
   1   7  -4    6.30    0.90
  -1   7   4    8.70    1.00
   1   7  -4    8.00    1.00
   1   7  -4    6.30    2.80
  -1   7   4    5.80    2.90
  -1   7   4    6.50    0.80
  -1   7   4    6.00    0.80
   0  -7   4  576.84   13.50
   0  -7  -4  569.14   13.70
   0  -7  -4  585.24   18.90
   0  -7  -4  588.84   13.60
   0  -7   4  587.44   13.60
   0  -7   4  545.45   13.50
   0  -7   4  570.64   13.50
   0  -7  -4  590.24   13.50
   0  -7   4  558.84   13.50
   0  -7   4  588.24   18.90
   0   7   4  571.54   13.70
   0   7   4  557.64   13.50
   0   7  -4  579.14   13.60
   0   7   4  581.34   18.90
   0   7   4  590.54   14.30
   0   7  -4  585.54   13.60
   0   7   4  573.94   13.50
   0   7  -4  573.24   18.70
   0   7  -4  578.54   13.60
   1  -7   4    0.00    0.60
  -1  -7  -4    0.20    0.50
   1  -7   4    0.10    0.60
   1  -7   4   -1.50    2.50
  -1  -7  -4   -0.70    0.60
  -1  -7  -4   -1.40    2.30
  -1  -7  -4   -0.30    0.60
   1  -7   4   -0.20    0.70
   1  -7   4    1.00    0.50
   1  -7   4    0.60    0.50
   1   7   4    0.40    0.40
   1   7   4   -0.20    0.60
   1   7   4   -0.30    0.60
   1   7   4   -0.20    0.40
  -1   7  -4    0.30    0.60
  -1   7  -4    0.30    0.40
  -1   7  -4   -0.50    0.50
   1   7   4    0.10    2.60
  -1   7  -4    2.30    1.00
  -1   7  -4    0.50    2.60
   2  -7   4   28.90    1.70
  -2  -7  -4   32.50    1.40
   2  -7   4   30.50    1.50
  -2  -7  -4   31.90    1.50
  -2  -7  -4   32.40    4.60
   2  -7   4   35.00    5.00
  -2  -7  -4   29.90    1.60
   2  -7   4   31.60    1.60
  -2   7  -4   31.40    4.70
  -2   7  -4   30.50    1.50
   2   7   4   32.20    1.40
   2   7   4   30.80    1.50
  -2   7  -4   31.80    1.60
   2   7   4   33.70    4.70
   2   7   4   31.90    1.70
  -2   7  -4   29.30    1.60
  -2   7  -4   30.90    1.40
   3  -7   4   -3.20    6.00
  -3  -7  -4   -0.70    0.60
  -3  -7  -4   -0.30    0.50
   3  -7   4   -0.30    0.70
  -3  -7  -4   -0.10    0.50
  -3  -7  -4    1.10    2.70
   3  -7   4   -0.30    0.70
   3   7   4   -0.60    0.40
  -3   7  -4   -0.90    0.60
   3   7   4   -0.30    4.70
  -3   7  -4    1.70    3.20
   3   7   4   -0.40    0.90
  -3   7  -4   -0.10    0.80
  -3   7  -4   -0.10    0.60
  -3   7  -4   -0.50    0.40
   3   7   4   -0.80    0.60
   3   7   4   -0.70    0.60
   4  -7   4    1.30    1.20
  -4  -7  -4    1.90    0.60
  -4  -7  -4    3.60    0.70
  -4  -7  -4    3.30    0.70
   4  -7   4    2.00    3.40
   4  -7   4    3.70    1.30
  -4  -7  -4    3.90    3.20
   4   7   4    2.80    0.60
   4   7   4    2.00    3.30
  -4   7  -4    5.70    3.60
  -4   7  -4    1.80    0.70
   4   7   4    2.40    0.80
   4   7   4    2.60    1.30
  -4   7  -4    1.40    0.60
  -4   7  -4    3.10    0.50
   5  -7   4    3.50    4.10
  -5  -7  -4    4.70    0.60
   5  -7   4    3.80    0.90
  -5  -7  -4    6.20    3.50
  -5  -7  -4    6.10    0.80
   5  -7   4    6.30    0.90
  -5   7  -4    1.50    4.00
   5   7   4    0.20    3.90
   5   7   4    6.30    1.10
   5   7   4    6.20    0.70
  -5   7  -4    6.40    0.50
  -5   7  -4    5.70    0.80
  -6  -7  -4   -0.30    0.50
   6  -7   4   -0.40    0.70
  -6  -7  -4    0.90    0.50
   6  -7   4   -1.40    5.00
  -6  -7  -4    1.00    4.20
   6  -7   4   -0.50    0.70
  -6   7  -4    0.30    0.60
   6   7   4   -0.80    0.70
   6   7   4   -0.20    0.40
  -6   7  -4    0.00    0.60
   6   7   4   -1.00    0.60
   6   7   4   -2.90    3.80
  -6   7  -4    2.70    4.60
   7  -7   4   -1.00    0.80
   7  -7   4    1.50    0.80
  -7  -7  -4    0.80    0.60
  -7   7  -4   -0.60    0.60
  -7   7  -4    0.50    0.50
   7   7   4   -0.20    0.70
   7   7   4    0.40    0.50
   7   7   4    0.40    0.80
   8  -7   4    3.30    0.90
   8  -7   4    2.00    1.00
   8   7   4    5.70    8.10
  -8   7  -4    2.70    0.50
   8   7   4    3.70    1.00
   8   7   4    3.00    0.90
   8  -8  -4   56.59    2.80
  -8  -8   4   51.49    6.80
   8  -8  -4   54.89    3.00
   8  -8  -4   52.99    2.30
   8   8  -4   44.70    6.90
   8   8  -4   56.49    2.20
   7  -8  -4    4.70    0.90
   7  -8  -4    4.80    1.10
  -7  -8   4    4.40    4.50
   7  -8  -4    5.40    0.70
   7  -8  -4    3.80    1.10
   7   8  -4    7.00    0.90
  -7   8   4    5.70    0.60
   7   8  -4   10.00    5.00
   7   8  -4    4.90    1.00
   6  -8  -4    7.80    1.20
   6  -8  -4    5.30    1.00
   6  -8  -4    9.30    1.10
   6  -8  -4    9.60    5.00
  -6  -8   4    5.80    4.20
   6  -8  -4    5.50    0.60
  -6   8   4    7.00    4.90
   6   8  -4    6.40    1.00
   6   8  -4    7.50    1.20
  -6   8   4    7.10    0.80
   6   8  -4   13.90    4.40
  -6   8   4    8.30    0.90
   5  -8  -4   40.10    2.10
  -5  -8   4   38.10    1.40
  -5  -8   4   31.00    5.20
   5  -8  -4   39.70    2.10
   5  -8  -4   38.70    1.90
   5  -8  -4   35.30    5.80
   5  -8  -4   36.60    1.50
   5   8  -4   46.40    5.90
  -5   8   4   38.10    1.60
  -5   8   4   36.90    1.60
  -5   8   4   29.30    8.70
   5   8  -4   39.70    2.20
   5   8  -4   37.90    2.10
  -4  -8   4    0.60    0.50
   4  -8  -4   -0.10    0.40
   4  -8  -4    0.10    0.80
   4  -8  -4    0.40    0.80
  -4  -8   4    0.00    0.50
   4  -8  -4    0.40    0.70
   4  -8  -4    2.00    3.60
   4   8  -4    0.50    2.90
  -4   8   4   -3.50    3.70
   4   8  -4    0.40    0.70
  -4   8   4    0.10    0.60
  -3  -8   4   39.90    1.60
   3  -8  -4   41.20    2.00
   3  -8  -4   46.10    2.10
   3  -8  -4   25.40    5.40
  -3  -8   4   39.90    5.40
   3  -8  -4   44.80    2.10
  -3  -8   4   43.10    1.70
  -3   8   4   36.50    1.70
  -3   8   4   41.10    1.80
  -3   8   4   41.00    1.90
   3   8  -4   37.20    2.60
   3   8  -4   36.70    5.20
  -3   8   4   49.99    6.20
   2  -8  -4   17.90    1.40
   2  -8  -4   14.60    1.20
   2  -8  -4   16.60    1.50
   2  -8  -4   19.30    4.40
  -2  -8   4   15.00    0.70
  -2  -8   4   15.60    1.30
   2  -8  -4   16.30    1.40
  -2  -8   4   14.80    4.00
   2   8  -4   18.20    1.30
  -2   8   4   15.20    1.30
  -2   8   4   12.80    4.10
   2   8  -4   12.70    4.90
  -2   8   4   18.30    1.30
   2   8  -4   15.00    1.30
   2   8  -4   16.10    1.50
   1  -8  -4  201.48    5.50
   1  -8  -4  199.78    5.60
   1  -8  -4  202.58    5.50
   1  -8  -4  186.08   10.40
  -1  -8   4  203.28    5.00
  -1  -8   4  201.28    5.50
  -1  -8   4  206.78    5.40
  -1  -8   4  203.08   10.40
  -1  -8   4  209.18    5.60
   1  -8  -4  214.18    5.50
   1   8  -4  207.08    5.50
   1   8  -4  207.08    5.50
   1   8  -4  201.88   10.40
   1   8  -4  209.18    5.60
  -1   8   4  209.18   10.60
  -1   8   4  207.78    5.50
  -1   8   4  202.68    5.40
   0  -8   4  272.67    6.70
   0  -8  -4  273.77    7.00
   0  -8  -4  276.47   12.60
   0  -8   4  277.87    7.00
   0  -8   4  271.97    7.00
   0  -8  -4  276.27    7.00
   0  -8  -4  279.77    7.40
   0  -8   4  270.47   12.40
   0  -8   4  284.07    7.20
   0   8  -4  259.67   12.20
   0   8  -4  272.37    7.10
   0   8   4  275.47    7.00
   0   8  -4  285.07    7.10
   0   8   4  285.97    7.20
   0   8   4  269.97    7.00
   0   8   4  268.57   12.30
   0   8  -4  285.57    7.10
   1  -8   4   43.20    5.90
  -1  -8  -4   43.80    5.80
  -1  -8  -4   37.20    1.80
  -1  -8  -4   39.50    1.70
   1  -8   4   35.70    1.90
   1  -8   4   35.20    1.70
   1  -8   4   41.80    1.90
   1  -8   4   39.30    1.60
   1   8   4   38.70    2.00
  -1   8  -4   29.90    5.10
   1   8   4   43.70    5.80
   1   8   4   39.30    1.70
  -1   8  -4   37.80    1.70
   1   8   4   38.00    1.80
  -1   8  -4   42.60    1.90
   2  -8   4  149.09    4.60
  -2  -8  -4  150.78    4.10
   2  -8   4  149.88    4.20
  -2  -8  -4  146.19    9.60
   2  -8   4  136.09    9.30
  -2  -8  -4  153.28    4.20
  -2   8  -4  148.39    4.40
   2   8   4  138.09    9.10
   2   8   4  145.09    4.00
  -2   8  -4  147.19    4.10
  -2   8  -4  132.19   14.10
   3  -8   4    0.80    0.70
  -3  -8  -4   -1.10    3.30
   3  -8   4    1.40    3.60
  -3  -8  -4    1.00    0.60
   3  -8   4    0.10    0.70
  -3  -8  -4   -0.40    0.60
   3  -8   4   -0.30    0.60
   3   8   4   -1.90    3.30
   3   8   4   -0.10    0.40
   3   8   4    0.50    0.60
  -3   8  -4    2.10    3.90
  -3   8  -4    0.40    0.50
   3   8   4   -0.40    0.70
  -4  -8  -4   28.40    5.50
  -4  -8  -4   28.70    1.60
  -4  -8  -4   29.10    1.50
   4  -8   4   26.90    5.80
   4  -8   4   30.20    1.90
   4  -8   4   28.10    1.80
   4  -8   4   27.90    1.70
   4   8   4   26.70    1.30
  -4   8  -4   31.40    6.00
   4   8   4   31.90    5.40
  -4   8  -4   27.60    1.30
   4   8   4   29.00    1.70
   4   8   4   29.40    1.90
   5  -8   4   31.90   11.90
   5  -8   4   30.40    1.90
  -5  -8  -4   31.70    6.00
  -5  -8  -4   29.70    1.50
  -5  -8  -4   31.00    1.60
   5  -8   4   30.60    1.80
   5  -8   4   32.00    2.00
   5   8   4   47.60    7.00
   5   8   4   31.40    2.00
   5   8   4   28.90    1.40
  -5   8  -4   29.50    1.60
   5   8   4   32.00    1.80
  -5   8  -4   30.80    1.10
  -5   8  -4   20.90    9.80
   6  -8   4    1.30    0.90
  -6  -8  -4    2.50    0.70
  -6  -8  -4    3.50    5.70
  -6  -8  -4    1.70    0.50
   6  -8   4    1.90    0.90
   6  -8   4    2.10    0.90
  -6   8  -4    2.70    0.70
   6   8   4   -1.20    5.30
   6   8   4    2.50    0.90
   6   8   4    1.60    0.90
   6   8   4    2.20    0.60
  -7  -8  -4   21.80    1.10
   7  -8   4   23.60    2.10
   7  -8   4   21.20    1.80
   7   8   4   22.40    1.70
   7   8   4   17.50    7.50
   7   8   4   26.40    2.00
  -7  -9   4    8.60    7.20
   7  -9  -4    0.90    0.90
   7  -9  -4    0.20    0.80
   7   9  -4   -0.60    0.80
   7   9  -4    2.50    6.60
   7   9  -4    0.60    0.70
  -7   9   4    0.00    0.40
   6  -9  -4   20.20    1.60
   6  -9  -4   19.10    1.80
  -6  -9   4   14.50    5.80
   6  -9  -4   19.20    1.80
   6   9  -4   20.20    1.90
   6   9  -4   17.10    1.40
  -6   9   4   17.20    1.20
   6   9  -4   10.10    5.90
   5  -9  -4    2.00    0.90
   5  -9  -4    0.50    0.80
  -5  -9   4    2.30    4.90
  -5  -9   4   -0.40    0.50
   5  -9  -4   10.20    5.90
   5  -9  -4    1.00    0.50
   5  -9  -4    0.10    0.90
  -5  -9   4    0.30    0.50
  -5   9   4    1.30    0.70
   5   9  -4    1.40    0.90
  -5   9   4   -2.60    4.80
   5   9  -4   -0.30    4.30
   5   9  -4    0.90    0.70
   4  -9  -4   28.10    6.30
   4  -9  -4   27.90    1.80
  -4  -9   4   28.00    1.50
   4  -9  -4   26.10    1.50
   4  -9  -4   29.60    1.90
  -4  -9   4   21.80    5.20
   4  -9  -4   29.40    1.90
  -4  -9   4   28.70    1.50
   4   9  -4   38.20    6.20
  -4   9   4   31.70    1.90
   4   9  -4   29.50    1.70
   4   9  -4   28.10    2.00
  -4   9   4   30.50   10.20
  -3  -9   4    1.30    0.70
   3  -9  -4    2.30    0.80
   3  -9  -4    6.60    4.50
   3  -9  -4    1.20    0.80
   3  -9  -4    2.10    0.80
  -3  -9   4    0.20    4.40
  -3  -9   4    0.30    0.60
  -3   9   4   13.00    4.80
  -3   9   4    1.40    0.70
   3   9  -4    0.40    0.80
  -3   9   4    0.80    0.70
   3   9  -4    5.10    4.10
   3   9  -4    2.10    0.80
  -2  -9   4    0.70    0.70
   2  -9  -4   -0.90    0.60
   2  -9  -4    1.50    4.80
  -2  -9   4    0.50    3.60
   2  -9  -4   -0.20    0.70
  -2  -9   4    0.30    0.30
   2  -9  -4   -0.10    0.70
  -2   9   4   -0.20    3.80
   2   9  -4   -0.60    0.70
  -2   9   4   -0.50    0.70
  -2   9   4   -0.20    0.70
   2   9  -4   -2.00    3.90
  -1  -9   4   62.09    7.20
   1  -9  -4   57.59    2.40
   1  -9  -4   65.59    7.70
  -1  -9   4   54.59    2.30
   1  -9  -4   58.89    2.30
  -1   9   4   56.19    7.00
  -1   9   4   57.99    2.30
   1   9  -4   62.69    2.50
  -1   9   4   60.09    3.40
   1   9  -4   58.19    6.90
   0  -9  -4   43.30    2.00
   0  -9   4   45.40    6.50
   0  -9   4   42.90    1.60
   0  -9   4   47.80    2.20
   0  -9  -4   52.49    6.80
   0  -9  -4   43.90    1.90
   0  -9   4   45.80    2.00
   0   9   4   44.50    2.20
   0   9  -4   44.00    2.10
   0   9  -4   45.60    6.50
   0   9   4   36.60    5.90
   0   9   4   44.90    2.00
  -1  -9  -4    9.60    4.80
   1  -9   4   19.80    5.10
   1  -9   4   15.60    1.80
  -1  -9  -4   14.60    1.40
  -1  -9  -4   12.90    1.20
   1  -9   4   17.20    1.40
   1  -9   4   12.60    1.50
   1  -9   4   11.20    1.10
   1   9   4   14.10    1.50
   1   9   4   14.90    1.40
  -1   9  -4   19.50    5.30
  -1   9  -4   12.10    1.30
   1   9   4   15.10    4.80
   2  -9   4   54.79    2.50
   2  -9   4   53.89    2.40
  -2  -9  -4   56.69    7.40
  -2  -9  -4   53.79    2.10
  -2  -9  -4   58.09    2.30
   2  -9   4   53.89    2.10
   2  -9   4   50.49    7.10
  -2   9  -4   55.89    2.10
  -2   9  -4   73.49    8.20
   2   9   4   53.69    6.90
   2   9   4   58.19    2.40
   2   9   4   53.19    2.00
   2   9   4   54.59    2.50
   3  -9   4   49.90    2.30
  -3  -9  -4   45.20    2.10
  -3  -9  -4   46.50    1.90
  -3  -9  -4   39.90    6.60
   3  -9   4   46.50    2.40
   3   9   4   48.60    2.40
  -3   9  -4   45.00    7.40
   3   9   4   44.20    1.80
   3   9   4   51.09    2.20
   3   9   4   50.29    7.00
  -3   9  -4   47.10    1.90
   4  -9   4   16.90    1.50
   4  -9   4   14.10    1.70
  -4  -9  -4   17.80    1.30
   4  -9   4    5.80    6.60
  -4  -9  -4   14.90    1.40
  -4  -9  -4   13.50    6.20
   4  -9   4   16.70    1.60
  -4   9  -4   16.60    7.80
   4   9   4   14.80    1.10
   4   9   4   25.00    6.30
   4   9   4   17.30    1.60
   4   9   4   15.30    1.70
  -4   9  -4   18.60    1.50
  -4   9  -4   18.70    1.20
   5  -9   4   14.20    1.60
  -5  -9  -4    7.60    6.50
   5  -9   4   17.60    7.20
  -5  -9  -4   11.10    1.30
   5  -9   4   10.30    1.30
   5  -9   4   12.20    1.50
   5   9   4   11.80    1.40
  -5   9  -4   11.80    0.90
   5   9   4   13.50    1.60
   5   9   4   11.80    1.10
   5   9   4    4.10    6.60
  -5   9  -4   12.90    1.40
   6  -9   4    3.20    1.20
   6  -9   4    1.60    1.10
  -6  -9  -4    1.20    1.00
   6   9   4    0.60    0.90
  -6   9  -4    2.20    0.80
   5 -10  -4    1.60    0.90
   5 -10  -4    1.70    1.00
  -5 -10   4   12.60    6.90
   5 -10  -4    1.60    0.90
  -5 -10   4    2.80    0.60
  -5  10   4    1.60    0.70
   5  10  -4    0.80    6.50
   5  10  -4    2.90    0.90
   4 -10  -4    1.40    1.00
   4 -10  -4    0.30    0.80
   4 -10  -4    0.60    0.80
  -4 -10   4    3.80    5.50
   4 -10  -4   -3.30    6.30
  -4  10   4   -0.60    0.70
   4  10  -4    0.80    0.80
   4  10  -4    5.90    5.50
   4  10  -4   -0.50    0.80
  -3 -10   4   12.60   11.20
  -3 -10   4    1.70    0.80
   3 -10  -4    0.80    0.90
   3 -10  -4   -0.20    0.80
   3 -10  -4    0.90    0.70
   3  10  -4    0.60    0.90
  -3  10   4   -0.50    0.70
  -3  10   4   -2.50    6.90
  -3  10   4    0.30    0.70
   3  10  -4    1.10    0.80
   3  10  -4   -6.60    5.20
   2 -10  -4   13.50    1.40
  -2 -10   4   13.10    0.60
   2 -10  -4   14.10    6.30
  -2 -10   4   12.20    1.30
   2 -10  -4   11.10    1.20
   2 -10  -4   14.80    1.60
  -2 -10   4    8.00    6.10
  -2  10   4   13.90    1.50
  -2  10   4   14.90    1.50
   2  10  -4   15.40    1.50
   2  10  -4   11.50    1.30
  -2  10   4   15.40    6.00
   2  10  -4   11.00    6.10
   1 -10  -4   34.50    1.90
  -1 -10   4   33.30    1.40
   1 -10  -4   35.70    2.00
  -1 -10   4   28.20    6.60
  -1 -10   4   35.10    1.90
   1  10  -4   36.60    2.10
  -1  10   4   41.90    7.00
  -1  10   4   38.50    2.10
  -1  10   4   32.90    1.90
   1  10  -4   40.10    2.00
   1  10  -4   38.40    6.60
   0 -10  -4    0.00    5.20
   0 -10   4   -0.60    5.70
   0 -10   4    3.10    1.00
   0 -10  -4    2.90    0.80
   0 -10   4    3.90    0.60
   0 -10   4    3.30    0.90
   0 -10  -4    6.10    1.10
   0  10  -4    4.50    0.90
   0  10  -4    4.90    5.40
   0  10   4    3.60    0.90
   0  10  -4    3.10    0.90
   0  10   4   12.80    5.60
   0  10   4    4.10    0.90
  -1 -10  -4   23.50    1.70
   1 -10   4   20.70    1.40
   1 -10   4   20.90    6.90
   1 -10   4   23.40    1.90
  -1 -10  -4   21.20    1.50
  -1 -10  -4   14.30    6.20
   1 -10   4   21.90    1.70
  -1  10  -4   24.40    1.70
  -1  10  -4   24.30    1.70
   1  10   4   22.60    8.00
  -1  10  -4   23.80    6.60
   1  10   4   25.90    1.80
   1  10   4   24.90    1.90
  -2 -10  -4   29.80    1.60
  -2 -10  -4   30.40    1.90
   2 -10   4   27.90    1.80
  -2 -10  -4   34.50    7.50
   2 -10   4   30.20    2.00
   2 -10   4   32.10    2.10
   2  10   4   30.50    2.10
   2  10   4   23.80    7.50
   2  10   4   35.00    2.00
  -2  10  -4   25.20    7.00
  -2  10  -4   30.40    1.90
  -2  10  -4   36.50    2.60
   3 -10   4   14.40    1.60
   3 -10   4   13.00    1.60
   3 -10   4   11.80    1.40
  -3 -10  -4   11.90    1.20
  -3 -10  -4   12.40    1.40
   3 -10   4   10.80    7.00
  -3 -10  -4   24.80    7.50
  -3  10  -4   17.40    7.90
   3  10   4   13.00    7.30
   3  10   4   14.70    1.60
  -3  10  -4   11.70    1.30
  -3  10  -4   13.60    1.50
   3  10   4   14.80    1.60
   4 -10   4   15.10    1.60
  -4 -10  -4   25.20    7.20
  -4 -10  -4   13.80    1.50
   4 -10   4   -0.80    7.30
   4  10   4   12.60    1.40
  -4  10  -4   10.90    7.90
  -4  10  -4   15.20    1.50
   4  10   4   14.00    1.60
   4  10   4   11.60    7.00
  -4  10  -4   11.70    1.20
   5 -10   4    0.20    0.90
  -5 -10  -4    1.20    0.80
   5 -10   4    0.00    0.90
   5 -10   4    2.10    1.10
   5  10   4    1.80    1.00
  -5  10  -4    1.70    0.50
  -5  10  -4    1.40    0.90
   5  10   4    2.00    1.00
   3 -11  -4    0.70    0.90
  -3 -11   4    3.20   10.50
  -3 -11   4    0.90    0.80
   3 -11  -4    0.90    1.10
  -3  11   4    0.70    0.80
   3  11  -4   20.40    7.90
   2 -11  -4   15.20    8.60
  -2 -11   4    6.30    7.30
   2 -11  -4   14.20    1.60
  -2 -11   4   15.00    1.50
   2  11  -4   19.90    7.50
  -2  11   4    9.90    1.20
  -2  11   4    9.20    1.20
  -2  11   4    5.20    7.70
   2  11  -4   15.20    1.80
   1 -11  -4   19.10    2.40
   1 -11  -4   21.60    8.10
   1 -11  -4   20.80    1.60
  -1 -11   4   18.10    7.70
  -1 -11   4   17.10    1.00
  -1 -11   4   23.50    1.80
  -1  11   4   18.80    1.80
   1  11  -4   25.80    2.60
   1  11  -4   21.40    1.90
  -1  11   4   13.70    7.60
   1  11  -4   37.40    8.00
  -1  11   4   17.10    1.70
   0 -11   4   -9.40    8.00
   0 -11  -4    1.50    0.90
   0  11  -4   -6.90    8.00
   0  11  -4    4.50    1.50
   0  11   4   -8.30    8.00
   0  11  -4    2.70    1.00
   0  11   4    2.00    1.00
   0  11   4    1.70    1.10
  -1 -11  -4    4.80    1.10
  -1 -11  -4    3.30    0.80
  -1 -11  -4    1.20    7.70
   1 -11   4    5.10    1.40
   1 -11   4    4.60    1.20
   1 -11   4    4.60    0.80
   1  11   4    2.50    1.00
  -1  11  -4    3.30    0.90
   1  11   4    3.20    7.60
  -1  11  -4  -12.60    7.40
   2 -11   4   -0.30    1.00
   2 -11   4    1.10    1.20
   2 -11   4   -0.10    9.30
  -2 -11  -4    0.10    1.20
   2 -11   4    0.40    0.60
  -2 -11  -4    3.80   14.70
  -2 -11  -4   -0.70    0.80
   2  11   4    0.40    0.80
  -2  11  -4  -19.80    8.60
   2  11   4   -0.10    1.00
  -2  11  -4   -0.90    0.70
   2  11   4   10.80   10.90
   3 -11   4   24.10    1.70
  -3 -11  -4   27.60    1.50
   3 -11   4   24.80    2.10
   3 -11   4   33.30   10.20
   3 -11   4   25.10    2.10
   3  11   4   25.10    2.20
  -3  11  -4   28.80    1.70
   3  11   4   25.50    1.90
  -3  11  -4   17.60   15.80
  -3  11  -4   28.10    1.90
  11   0  -5   29.00    1.80
  11   0  -5   33.30    1.30
  11   0  -5   30.60    1.00
  11   0  -5   31.90    2.00
  10   0  -5    0.30    0.30
  10   0  -5   -0.40    0.40
  10   0  -5   -0.10    0.80
  10   0  -5    1.60    0.80
  10   0  -5   -0.30    0.30
   9   0  -5   39.30    1.50
   9   0  -5   39.00    1.80
   9   0  -5   36.50    1.10
   9   0  -5   38.80    1.80
   9   0  -5   37.10    1.10
   8   0  -5    0.30    0.60
   8   0  -5    0.20    0.20
   8   0  -5    0.20    0.50
   8   0  -5    0.60    0.20
   8   0  -5    0.10    0.40
   7   0  -5   47.00    1.60
   7   0  -5   45.20    1.80
   7   0  -5   46.40    1.80
   6   0  -5   -0.20    0.40
   6   0  -5   -0.10    0.40
   6   0  -5   -0.40    0.40
   5   0  -5  110.69    2.90
   5   0  -5  110.09    2.90
   4   0  -5   -0.20    0.20
   4   0  -5    0.00    0.30
   3   0  -5 3504.35   77.59
   3   0  -5 3398.96   77.59
   2   0  -5   -0.10    0.20
   2   0  -5    0.40    0.20
  -2   0   5    0.10    0.20
   2   0  -5    0.30    0.60
  -2   0   5    0.60    0.10
   2   0  -5    0.00    0.60
  -2   0   5   -0.10    0.10
   1   0  -5 1764.02   41.60
   1   0  -5 1786.22   41.40
   0   0  -5    0.90    0.30
   0   0   5   -0.10    0.20
   0   0  -5   -0.70    0.70
   0   0   5    0.50    0.20
   0   0  -5    0.80    0.80
   0   0  -5    0.00    0.20
   0   0  -5   -0.10    0.20
  -1   0  -5 1529.55   37.10
  -1   0  -5 1571.44   37.30
  -2   0  -5   -0.10    0.30
   2   0   5    0.30    0.30
  -2   0  -5    0.30    0.30
  -2   0  -5   -0.80    1.10
  -2   0  -5   -0.20    0.20
  -2   0  -5   -0.70    1.00
   2   0   5    0.40    0.30
   2   0   5   -0.10    0.40
   3   0   5  428.06   10.00
  -3   0  -5  432.56    9.80
  -3   0  -5  413.36   12.70
   3   0   5  410.46   10.00
  -3   0  -5  436.86   12.90
   3   0   5  438.96    9.90
  -3   0  -5  425.26    9.80
  -3   0  -5  418.86    9.70
   4   0   5   -0.20    0.50
   4   0   5    0.20    0.50
  -4   0  -5    0.20    0.30
  -4   0  -5    0.20    0.30
  -4   0  -5    0.60    0.40
  -4   0  -5    0.80    1.60
   4   0   5    0.20    0.40
   4   0   5    0.50    0.40
  -5   0  -5  401.56   13.20
  -5   0  -5  389.46    8.90
   5   0   5  367.56    9.10
  -5   0  -5  399.56    9.00
  -5   0  -5  382.16    8.90
   5   0   5  399.96    9.40
   5   0   5  378.26    9.10
  -5   0  -5  375.26   12.50
   5   0   5  380.26    9.30
  -6   0  -5    0.90    2.20
  -6   0  -5    0.10    0.30
  -6   0  -5   -0.30    0.40
   6   0   5   -0.40    0.40
   6   0   5   -0.80    1.00
   6   0   5    0.30    0.70
  -6   0  -5   -0.10    0.30
  -6   0  -5    1.20    2.40
   6   0   5    0.10    0.50
  -7   0  -5  236.98    5.60
   7   0   5  242.28    6.10
   7   0   5  259.47    7.00
  -7   0  -5  249.28   10.10
  -7   0  -5  237.18    5.60
  -7   0  -5  242.48   10.40
   8   0   5   -0.40    0.60
  -8   0  -5   -1.00    3.20
  -8   0  -5   -1.20    3.50
   8   0   5   -0.10    0.90
   9   0   5   13.00    1.40
  -9   0  -5   19.60    4.80
 -10   0  -5  -11.00    5.20
  10   0   5    0.00    0.70
  10   0   5   -0.60    1.00
  11  -1  -5    5.10    0.60
  11  -1  -5    2.70    0.90
  11  -1  -5    4.50    1.00
  11   1  -5    4.30    0.60
  11   1  -5    4.00    0.90
  11   1  -5    5.70    0.90
  11   1  -5    4.80    0.50
  10  -1  -5   23.70    1.70
  10  -1  -5   21.50    0.90
  10  -1  -5   20.50    0.90
  10  -1  -5   22.60    1.10
  10  -1  -5   23.20    1.60
  10   1  -5   22.20    0.80
  10   1  -5   24.90    1.60
  10   1  -5   21.30    0.80
  10   1  -5   23.80    1.50
  10   1  -5   23.00    1.30
   9  -1  -5   22.60    1.50
   9  -1  -5   21.30    0.80
   9  -1  -5   22.60    0.80
   9  -1  -5   23.50    1.50
   9   1  -5   21.60    0.70
   9   1  -5   22.80    1.50
   9   1  -5   21.30    1.30
   9   1  -5   21.20    0.70
   9   1  -5   24.00    1.20
   8  -1  -5    2.40    0.70
   8  -1  -5    1.70    0.60
   8  -1  -5    2.40    0.30
   8  -1  -5    2.20    0.80
   8  -1  -5    2.70    0.30
   8   1  -5    2.10    0.60
   8   1  -5    2.60    0.70
   8   1  -5    1.60    0.50
   7  -1  -5    7.30    0.50
   7  -1  -5    7.60    0.80
   7  -1  -5   10.20    0.80
   7  -1  -5    8.60    0.50
   7  -1  -5    9.30    1.00
   7   1  -5    9.40    1.00
   7   1  -5    9.70    0.90
   7   1  -5    9.80    1.00
   6  -1  -5   47.60    1.70
   6  -1  -5   48.20    1.20
   6  -1  -5   47.40    1.20
   6  -1  -5   47.20    1.80
   6   1  -5   48.30    1.70
   6   1  -5   49.10    1.70
   6   1  -5   46.80    1.60
   5  -1  -5  138.69    3.50
   5  -1  -5  133.39    3.40
   5  -1  -5  131.99    3.10
   5  -1  -5  139.09    3.60
   5  -1  -5  132.49    3.10
   5   1  -5  135.19    3.40
   5   1  -5  138.39    4.30
   4  -1  -5  145.59    3.40
   4  -1  -5  149.29    4.40
   4  -1  -5  150.28    3.40
   4  -1  -5  143.49    3.60
   4  -1  -5  142.79    3.80
   4   1  -5  148.69    3.40
   4   1  -5  147.39    3.60
  -4   1   5  155.08    4.50
   4   1  -5  148.09    3.80
   4   1  -5  147.09    3.40
   4   1  -5  152.28    3.90
   4   1  -5  149.79    3.90
   3  -1  -5   -0.10    0.20
  -3  -1   5    0.30    0.20
   3  -1  -5   -0.10    0.20
   3  -1  -5   -0.20    0.20
   3  -1  -5    0.00    0.30
   3  -1  -5    0.90    0.70
   3   1  -5    0.30    0.20
  -3   1   5   -0.50    0.70
   3   1  -5    1.20    0.70
   3   1  -5    0.50    0.20
  -3   1   5    0.70    0.20
   3   1  -5    0.40    0.20
  -3   1   5    0.00    0.30
  -2  -1   5 1199.68   28.90
   2  -1  -5 1249.68   29.10
  -2   1   5 1241.98   29.10
   2   1  -5 1212.58   28.90
   1  -1  -5  749.53   18.80
   1   1  -5  741.93   18.70
  -1   1   5  767.62   18.90
   0  -1  -5   70.19    3.40
   0  -1  -5   66.29    1.80
   0  -1  -5   72.09    1.90
   0  -1   5   69.39    1.80
   0  -1   5   69.59    3.40
   0  -1   5   67.99    1.80
   0  -1  -5   67.19    1.80
   0  -1   5   69.19    1.70
   0  -1   5   64.49    1.80
   0  -1  -5   68.59    1.80
   0   1   5   70.09    1.80
   0   1  -5   65.69    1.80
   0   1   5   71.49    3.60
   0   1   5   66.79    1.80
   0   1  -5   66.89    1.80
   0   1  -5   67.79    1.70
   0   1   5   66.89    1.90
   0   1  -5   64.39    3.30
   0   1  -5   70.19    1.80
  -1  -1  -5 1154.88   28.70
   1  -1   5 1183.18   28.80
  -1   1  -5 1161.28   28.70
   1   1   5 1161.18   28.70
   2  -1   5   19.50    0.90
  -2  -1  -5   18.20    0.80
   2  -1   5   18.20    2.30
  -2  -1  -5   16.20    2.20
  -2  -1  -5   18.10    0.80
  -2  -1  -5   18.60    0.80
  -2  -1  -5   18.00    0.90
   2  -1   5   19.10    0.90
   2  -1   5   19.80    0.90
   2  -1   5   18.00    0.80
   2   1   5   18.20    0.90
  -2   1  -5   18.70    2.30
   2   1   5   16.70    2.20
  -2   1  -5   17.80    0.80
   2   1   5   17.30    0.80
  -2   1  -5   18.20    0.80
   2   1   5   18.90    0.90
  -3  -1  -5  101.59    2.70
  -3  -1  -5  104.89    5.20
  -3  -1  -5  102.99    2.70
   3  -1   5  111.29    3.60
  -3  -1  -5  106.39    2.70
   3  -1   5  105.39    2.80
   3  -1   5  101.89    3.30
  -3   1  -5  103.99    2.70
  -3   1  -5  102.29    2.60
   3   1   5  103.69    2.70
   3   1   5  103.49    2.90
  -3   1  -5  113.19    5.30
  -3   1  -5  103.09    2.80
   3   1   5  105.29    2.80
  -4  -1  -5   25.60    1.00
   4  -1   5   26.20    1.20
  -4  -1  -5   26.90    1.00
  -4  -1  -5   25.70    3.00
   4  -1   5   24.00    1.10
   4  -1   5   27.90    1.30
  -4  -1  -5   27.90    1.10
   4   1   5   25.90    1.00
  -4   1  -5   24.40    3.20
  -4   1  -5   26.40    1.10
   4   1   5   24.60    1.10
  -4   1  -5   26.30    0.80
  -4   1  -5   25.80    1.10
   4   1   5   27.30    1.30
   4   1   5   27.60    1.20
  -5  -1  -5    5.90    4.10
  -5  -1  -5    1.60    2.00
  -5  -1  -5    1.40    0.40
  -5  -1  -5    1.90    0.40
   5  -1   5    1.70    0.50
   5  -1   5    2.20    0.50
   5  -1   5    1.90    0.70
  -5  -1  -5    1.10    0.40
  -5   1  -5    1.80    0.20
  -5   1  -5    1.20    0.70
  -5   1  -5    2.10    0.40
   5   1   5    2.40    0.50
   5   1   5    2.10    0.60
  -5   1  -5    2.60    2.30
   5   1   5    1.50    0.50
  -5   1  -5    2.10    2.00
  -6  -1  -5   12.90    3.10
  -6  -1  -5   14.40    0.80
   6  -1   5   11.90    1.10
  -6  -1  -5   13.30    0.80
  -6  -1  -5   11.90    0.70
   6  -1   5   10.50    1.00
  -6  -1  -5   13.90    3.10
   6  -1   5   11.30    1.30
   6   1   5   11.40    1.00
  -6   1  -5    8.40    2.80
  -6   1  -5   12.40    3.00
   6   1   5   13.60    0.90
  -6   1  -5   11.10    0.80
  -6   1  -5   12.00    0.80
   6   1   5   12.80    1.20
  -7  -1  -5   96.79    6.80
   7  -1   5  105.29    3.20
  -7  -1  -5  107.79    2.60
  -7  -1  -5  104.99    2.80
  -7  -1  -5  117.89    6.80
   7  -1   5  110.99    4.30
   7  -1   5  105.49    3.80
  -7   1  -5  116.99    7.30
  -7   1  -5  106.59    2.70
   7   1   5  105.79    3.40
   7   1   5  116.79    4.30
  -7   1  -5  104.99    2.70
   7   1   5  111.89    3.20
  -8  -1  -5    4.20    3.70
   8  -1   5   -0.20    0.90
   8  -1   5   -0.10    0.60
  -8  -1  -5   -6.30    3.10
   8   1   5    0.10    0.60
  -8   1  -5    0.10    3.40
  -8   1  -5    5.00    3.40
   8   1   5    0.20    0.80
   9  -1   5    7.40    1.30
   9  -1   5    4.30    1.20
  -9  -1  -5   12.00    4.50
  -9   1  -5    7.60    4.60
   9   1   5    6.80    1.30
  10  -1   5   18.70    1.40
 -10  -1  -5   12.70    5.70
  10  -1   5   17.70    2.00
  10   1   5   18.30    1.50
  10   1   5   20.10    2.10
 -10   1  -5   14.60    6.00
  11  -2  -5   11.20    0.80
  11  -2  -5   13.40    1.50
  11  -2  -5   11.70    1.40
  11   2  -5    9.90    1.20
  11   2  -5    9.30    1.00
  11   2  -5    9.20    1.60
  10  -2  -5   23.30    0.80
  10  -2  -5   24.10    1.00
  10  -2  -5   25.20    1.80
  10  -2  -5   23.60    1.00
  10  -2  -5   25.10    1.80
  10   2  -5   24.30    0.90
  10   2  -5   24.20    0.90
  10   2  -5   25.40    1.40
  10   2  -5   23.40    1.70
  10   2  -5   26.90    1.40
   9  -2  -5    4.60    0.50
   9  -2  -5    4.40    0.50
   9  -2  -5    4.20    0.90
   9  -2  -5    4.20    0.80
   9  -2  -5    3.90    0.40
   9  -2  -5    5.00    0.50
   9   2  -5    4.80    0.70
   9   2  -5    4.10    0.90
   9   2  -5    4.00    0.40
   9   2  -5    4.30    0.40
   9   2  -5    4.10    0.70
   8  -2  -5    0.00    0.70
   8  -2  -5    0.80    0.30
   8  -2  -5    0.70    0.60
   8  -2  -5    0.30    0.30
   8  -2  -5    0.70    0.40
   8   2  -5    0.60    0.50
   8   2  -5    0.00    0.50
   8   2  -5    0.80    0.20
   8   2  -5    0.90    0.50
   8   2  -5    1.00    0.30
   7  -2  -5   24.30    0.90
   7  -2  -5   24.90    1.40
   7  -2  -5   23.50    1.50
   7  -2  -5   26.20    1.10
   7  -2  -5   25.00    0.90
   7   2  -5   25.00    0.80
   7   2  -5   25.10    1.40
   7   2  -5   26.90    1.10
   6  -2  -5  210.08    6.00
   6  -2  -5  208.38    5.30
   6  -2  -5  210.18    5.40
   6  -2  -5  209.98    4.90
   6   2  -5  205.78    4.80
   6   2  -5  216.78    5.10
   6   2  -5  213.38    5.30
   6   2  -5  203.68    4.80
  -6   2   5  207.68    6.00
   5  -2  -5  214.38    6.50
   5  -2  -5  215.28    5.00
   5  -2  -5  215.98    5.00
   5  -2  -5  212.68    5.30
  -5  -2   5  214.58    5.50
   5  -2  -5  219.38    5.50
   5   2  -5  213.48    4.90
   5   2  -5  216.48    5.10
  -5   2   5  213.58    5.30
   5   2  -5  211.08    5.50
  -5   2   5  220.68    6.50
   5   2  -5  211.98    5.40
   5   2  -5  214.38    4.90
   4  -2  -5  978.30   23.50
  -4  -2   5  941.81   22.80
  -4   2   5  969.10   23.40
   4   2  -5  968.00   22.80
   4   2  -5  973.00   22.20
  -4   2   5  959.50   21.80
   3  -2  -5  131.49    4.80
  -3  -2   5  120.79    4.40
   3  -2  -5  129.59    3.10
   3  -2  -5  121.59    3.10
   3  -2  -5  121.89    3.30
   3  -2  -5  125.79    3.10
   3   2  -5  129.09    3.00
   3   2  -5  123.39    4.40
  -3   2   5  132.79    3.30
  -3   2   5  124.59    3.10
   3   2  -5  125.89    3.00
   3   2  -5  120.89    3.00
  -3   2   5  131.19    2.90
   3   2  -5  125.79    3.00
   3   2  -5  125.59    3.30
  -3   2   5  127.89    2.90
  -3   2   5  130.89    4.80
  -2  -2   5 1715.73   40.00
   2  -2  -5 1708.03   40.20
  -2   2   5 1740.23   40.20
   2   2  -5 1647.64   39.90
  -1  -2   5   18.40    0.70
   1  -2  -5   19.20    0.80
   1  -2  -5   19.40    0.90
  -1  -2   5   18.60    0.70
  -1  -2   5   20.00    0.70
  -1  -2   5   15.10    2.20
   1  -2  -5   23.10    2.20
   1  -2  -5   21.20    0.90
  -1  -2   5   18.80    0.70
   1  -2  -5   18.20    0.70
   1   2  -5   18.40    0.70
  -1   2   5   20.40    0.80
   1   2  -5   18.80    0.80
  -1   2   5   18.70    0.80
  -1   2   5   18.90    0.70
  -1   2   5   19.70    2.00
   1   2  -5   18.80    0.70
   1   2  -5   17.10    1.90
  -1   2   5   18.80    0.70
   0  -2  -5  313.47    7.30
   0  -2  -5  317.17    7.30
   0  -2   5  304.97    7.20
   0  -2  -5  309.27    7.30
   0  -2  -5  315.67   10.70
   0  -2   5  304.57    7.20
   0  -2  -5  309.67    7.20
   0  -2   5  319.97    7.20
   0  -2   5  318.17    9.60
   0  -2   5  311.07    7.20
   0   2   5  317.47    7.30
   0   2   5  297.77    7.20
   0   2  -5  314.77    9.60
   0   2   5  320.67    7.30
   0   2  -5  321.57    7.30
   0   2  -5  306.17    7.20
   0   2  -5  307.57    7.20
   0   2   5  327.97    9.80
   0   2   5  302.57    7.20
  -1  -2  -5 2139.49   50.79
   1  -2   5 2105.49   50.69
   1   2   5 2182.78   50.89
   2  -2   5  180.18    4.40
  -2  -2  -5  177.58    6.90
  -2  -2  -5  178.28    4.40
  -2  -2  -5  173.18    4.40
   2  -2   5  179.98    4.40
  -2  -2  -5  179.18    4.30
  -2  -2  -5  175.68    4.30
   2  -2   5  168.68    4.40
   2  -2   5  179.58    7.00
   2   2   5  175.18    4.40
  -2   2  -5  173.28    4.40
   2   2   5  175.68    4.40
  -2   2  -5  188.98    7.20
   2   2   5  185.08    7.10
   2   2   5  179.08    4.40
  -2   2  -5  177.78    4.30
  -2   2  -5  181.78    4.40
   2   2   5  177.08    4.40
  -3  -2  -5   18.60    2.60
   3  -2   5   20.30    1.10
   3  -2   5   22.70    1.00
  -3  -2  -5   19.40    0.90
   3  -2   5   20.80    2.80
  -3  -2  -5   20.60    1.00
   3  -2   5   21.10    1.00
  -3  -2  -5   19.40    1.00
  -3   2  -5   22.40    1.10
  -3   2  -5   19.30    2.70
   3   2   5   21.10    1.50
   3   2   5   21.00    1.00
   3   2   5   20.00    2.70
  -3   2  -5   22.10    1.00
   3   2   5   21.60    1.00
  -4  -2  -5    9.00    0.70
   4  -2   5    9.90    0.90
  -4  -2  -5   11.10    1.10
   4  -2   5   12.10    2.40
   4  -2   5   10.60    0.80
   4  -2   5   10.90    1.00
  -4  -2  -5    9.90    0.90
  -4   2  -5   11.50    0.80
   4   2   5    9.50    0.80
  -4   2  -5   11.00    0.40
  -4   2  -5   10.80    2.30
   4   2   5   10.60    0.80
   4   2   5   10.50    0.80
   4   2   5    7.10    1.90
   4   2   5   10.60    0.90
  -5  -2  -5  109.49    2.80
  -5  -2  -5  106.39    5.90
   5  -2   5  108.39    3.00
  -5  -2  -5  110.19    2.90
   5  -2   5  101.89    3.00
   5  -2   5  106.09    3.30
  -5   2  -5  114.19    7.20
  -5   2  -5  112.09    2.90
   5   2   5  106.09    3.00
   5   2   5  106.79    3.00
   5   2   5  104.09    3.10
   5   2   5  105.99    3.00
   6  -2   5  171.58    4.60
   6  -2   5  182.38    5.00
  -6  -2  -5  183.38    4.40
  -6  -2  -5  172.98    8.10
   6  -2   5  183.88    4.70
  -6  -2  -5  177.18    4.50
  -6  -2  -5  178.68    4.30
  -6  -2  -5  178.58    8.40
  -6   2  -5  170.68    8.40
   6   2   5  180.88    4.60
   6   2   5  177.18    4.60
  -6   2  -5  178.78    4.40
   6   2   5  185.68    4.70
  -6   2  -5  176.58    8.50
   6   2   5  173.38    4.80
   7  -2   5   72.29    2.40
  -7  -2  -5   71.49    1.80
   7  -2   5   66.89    2.30
  -7  -2  -5   68.59    1.80
  -7  -2  -5   69.29    5.90
  -7  -2  -5   78.89    6.00
  -7  -2  -5   72.79    2.20
   7  -2   5   77.09    3.00
   7   2   5   66.59    2.50
  -7   2  -5   68.29    5.90
   7   2   5   71.09    2.20
   7   2   5   71.09    2.40
   7   2   5   69.59    2.30
  -7   2  -5   72.59    1.90
  -7   2  -5   76.69    6.40
  -7   2  -5   71.39    1.90
   8  -2   5    3.40    0.80
   8  -2   5    6.20    1.10
  -8  -2  -5    9.10    3.80
  -8  -2  -5    3.50    0.60
  -8  -2  -5    6.70    3.30
  -8   2  -5    6.40    4.00
   8   2   5    4.60    0.90
  -8   2  -5   10.40    4.00
   8   2   5    5.60    0.80
   9  -2   5    2.10    1.00
  -9  -2  -5    3.30    4.40
   9  -2   5    0.40    0.70
   9   2   5    2.00    0.80
   9   2   5    1.40    1.00
  -9   2  -5  -10.30    4.60
  10  -2   5    4.90    0.90
  10  -2   5    4.50    1.20
 -10  -2  -5    3.10    5.90
 -10   2  -5   17.60    6.60
  10   2   5    4.40    1.20
  10   2   5    6.60    0.90
  10  -3  -5  129.29    4.00
  10  -3  -5  117.49    3.20
  10  -3  -5  120.39    3.30
  10  -3  -5  121.49    4.10
  10   3  -5  125.09    3.10
  10   3  -5  128.59    3.90
  10   3  -5  122.99    3.40
  10   3  -5  116.09    3.40
  10   3  -5  124.79    4.10
  10   3  -5  116.99    3.10
   9  -3  -5   -0.10    0.70
   9  -3  -5    0.40    0.40
   9  -3  -5    0.60    0.20
   9  -3  -5    0.90    0.80
   9  -3  -5    0.10    0.40
   9  -3  -5    0.70    0.30
   9   3  -5    0.10    0.30
   9   3  -5    0.20    0.60
   9   3  -5    0.70    0.60
   9   3  -5    0.20    0.40
   9   3  -5   -0.10    0.40
   8  -3  -5   67.29    2.50
   8  -3  -5   67.99    2.00
   8  -3  -5   64.59    1.90
   8  -3  -5   70.79    2.50
   8  -3  -5   69.49    1.90
   8  -3  -5   71.09    2.80
   8   3  -5   69.79    2.30
   8   3  -5   71.69    2.50
   8   3  -5   67.89    1.90
  -8   3   5   79.79    3.30
   8   3  -5   70.29    1.90
   7  -3  -5   25.90    1.10
   7  -3  -5   30.00    1.10
   7  -3  -5   27.60    2.80
   7  -3  -5   27.70    1.10
   7  -3  -5   30.20    1.50
   7  -3  -5   29.70    1.70
   7   3  -5   28.90    1.50
   7   3  -5   27.20    1.00
  -7   3   5   27.80    2.70
   7   3  -5   28.60    1.10
   6  -3  -5   90.69    2.50
   6  -3  -5   95.39    2.80
   6  -3  -5   92.79    4.40
  -6  -3   5   90.69    3.30
   6  -3  -5   92.39    2.50
   6  -3  -5   97.89    3.00
   6  -3  -5   94.09    2.50
   6   3  -5   91.79    2.40
   6   3  -5   95.69    2.40
  -6   3   5   94.29    2.80
  -6   3   5   89.69    4.20
   6   3  -5   90.49    2.40
   6   3  -5   94.09    2.90
   6   3  -5   92.69    3.30
   5  -3  -5   12.00    0.70
  -5  -3   5   12.00    1.60
   5  -3  -5   10.10    1.80
   5  -3  -5   14.60    1.10
   5  -3  -5   11.30    0.70
   5  -3  -5   10.80    0.90
   5  -3  -5   11.30    0.70
  -5   3   5   10.40    1.70
   5   3  -5   11.30    0.60
  -5   3   5   10.00    0.90
   5   3  -5   11.80    0.50
   5   3  -5    9.00    1.50
   5   3  -5   11.10    0.60
   5   3  -5   11.70    1.00
   4  -3  -5   43.10    1.40
   4  -3  -5   43.00    1.30
   4  -3  -5   44.80    3.10
   4  -3  -5   42.70    1.50
   4  -3  -5   40.60    1.60
   4  -3  -5   42.90    1.30
  -4  -3   5   39.60    2.70
  -4   3   5   43.60    1.10
   4   3  -5   40.80    1.30
   4   3  -5   40.40    1.40
  -4   3   5   42.00    1.10
  -4   3   5   44.20    3.00
  -4   3   5   43.40    1.50
   4   3  -5   39.40    1.30
   4   3  -5   43.80    1.60
   4   3  -5   41.00    3.20
  -3  -3   5  468.95   10.40
   3  -3  -5  455.25   10.90
  -3  -3   5  461.35   12.70
   3  -3  -5  462.45   10.60
  -3  -3   5  474.05   10.40
   3  -3  -5  466.05   10.60
   3  -3  -5  448.56   10.70
   3  -3  -5  468.55   13.20
   3  -3  -5  464.25   10.70
   3   3  -5  454.15   10.60
   3   3  -5  468.15   10.80
  -3   3   5  455.55   13.10
   3   3  -5  463.35   10.60
  -3   3   5  469.25   10.70
  -3   3   5  468.65   10.90
   3   3  -5  460.35   10.60
  -3   3   5  462.15   10.50
  -3   3   5  471.65   10.50
   3   3  -5  461.05   12.80
   2  -3  -5 2332.57   55.19
   2   3  -5 2324.67   54.79
  -2   3   5 2379.66   55.29
   1  -3  -5    1.90    0.50
   1  -3  -5    0.30    0.40
  -1  -3   5    0.00    0.30
  -1  -3   5    0.80    0.30
   1  -3  -5    0.90    1.20
   1  -3  -5    0.20    0.30
  -1  -3   5    0.20    0.20
   1  -3  -5   -0.20    0.30
  -1  -3   5    0.00    1.10
   1   3  -5    0.30    0.30
   1   3  -5    0.60    0.30
  -1   3   5    0.10    0.30
  -1   3   5    0.00    0.30
  -1   3   5    0.00    0.30
  -1   3   5   -1.00    1.10
   1   3  -5    0.30    0.30
   1   3  -5    0.20    0.30
   1   3  -5    0.00    1.30
   0  -3   5 1069.39   27.50
   0  -3  -5 1097.09   27.70
   0   3  -5 1096.49   27.60
   0   3   5 1091.09   27.60
   1  -3   5  737.13   16.80
   1  -3   5  752.22   20.50
   1  -3   5  721.93   16.90
  -1  -3  -5  741.23   16.80
  -1  -3  -5  719.33   16.70
   1  -3   5  745.43   16.80
  -1  -3  -5  754.82   20.00
  -1  -3  -5  737.13   16.70
  -1  -3  -5  717.03   16.80
  -1   3  -5  743.93   16.80
   1   3   5  695.73   16.90
  -1   3  -5  750.62   16.80
   1   3   5  753.32   16.80
  -1   3  -5  771.02   20.20
  -1   3  -5  717.83   16.90
   1   3   5  734.93   20.40
  -1   3  -5  731.33   16.70
   2  -3   5  948.31   23.00
  -2  -3  -5  990.90   22.40
   2  -3   5 1021.10   22.30
   2  -3   5 1016.40   26.10
  -2  -3  -5  992.10   25.90
   2  -3   5  974.10   22.30
   2   3   5  966.00   25.80
  -2   3  -5 1005.10   22.30
   2   3   5  963.20   22.30
  -2   3  -5  987.60   26.00
  -2   3  -5 1019.90   23.10
   2   3   5  939.91   22.40
  -3  -3  -5   31.20    1.30
   3  -3   5   29.10    1.20
  -3  -3  -5   29.40    1.30
   3  -3   5   29.60    1.30
   3  -3   5   28.40    1.20
   3  -3   5   24.30    3.20
  -3  -3  -5   28.70    1.20
  -3  -3  -5   26.00    3.20
  -3  -3  -5   29.10    1.20
   3   3   5   28.50    1.20
  -3   3  -5   28.40    1.20
  -3   3  -5   28.10    3.30
  -3   3  -5   28.40    1.20
   3   3   5   31.10    3.50
  -3   3  -5   30.10    0.90
  -3   3  -5   27.80    1.20
   3   3   5   29.70    1.20
   3   3   5   29.00    1.20
   3   3   5   31.20    1.30
   4  -3   5   31.90    1.50
  -4  -3  -5   30.90    1.30
  -4  -3  -5   29.80    1.30
   4  -3   5   34.30    1.40
  -4  -3  -5   33.30    1.40
  -4  -3  -5   35.70    4.70
   4  -3   5   31.40    1.30
   4  -3   5   25.30    3.50
  -4   3  -5   28.90    3.80
   4   3   5   33.60    1.40
  -4   3  -5   32.10    0.90
  -4   3  -5   33.40    1.30
   4   3   5   31.30    3.50
   4   3   5   31.90    1.30
   4   3   5   31.30    1.40
  -4   3  -5   31.40    1.30
   4   3   5   33.40    1.40
  -4   3  -5   32.70    0.90
  -5  -3  -5   51.59    1.80
   5  -3   5   52.19    1.90
   5  -3   5   51.89    2.10
   5  -3   5   52.19    1.80
  -5  -3  -5   57.49    4.80
  -5  -3  -5   51.09    1.70
   5  -3   5   50.39    4.70
   5   3   5   47.90    4.40
  -5   3  -5   50.89    4.50
  -5   3  -5   54.49    1.80
   5   3   5   52.69    1.90
   5   3   5   51.09    1.90
   5   3   5   52.79    1.90
  -5   3  -5   51.49    1.70
   5   3   5   51.19    1.80
  -6  -3  -5  100.39    6.50
   6  -3   5  104.09    3.40
   6  -3   5   98.29    3.70
   6  -3   5  109.19    3.20
  -6  -3  -5  107.69    3.10
   6   3   5  102.19    3.20
  -6   3  -5  107.39    2.90
   6   3   5  110.79    3.10
   6   3   5  106.89    3.10
  -6   3  -5  106.89    2.90
  -6   3  -5   99.29    6.70
   6   3   5  105.59    3.10
  -7  -3  -5  109.19    3.20
   7  -3   5  108.59    4.00
   7  -3   5  112.99    3.30
  -7  -3  -5  110.09    2.70
   7  -3   5  115.49    3.70
  -7  -3  -5  112.89    2.70
  -7  -3  -5  101.29    7.00
  -7  -3  -5  113.89    7.50
  -7   3  -5  110.19    2.80
  -7   3  -5  105.29    7.50
   7   3   5  109.19    3.20
   7   3   5  103.39    3.30
   7   3   5  114.59    3.30
   7   3   5  103.49    3.20
  -7   3  -5  100.99    7.40
  -8  -3  -5   21.80    4.40
  -8  -3  -5   15.60    4.90
  -8  -3  -5   20.70    1.20
   8  -3   5   23.00    1.80
  -8   3  -5   26.20    4.90
   8   3   5   22.00    1.30
   8   3   5   25.90    1.50
  -8   3  -5   15.80    4.80
  -9  -3  -5    1.00    0.50
  -9  -3  -5   -9.10    4.50
   9  -3   5    1.20    0.70
   9  -3   5    1.30    0.90
   9   3   5    0.30    0.70
   9   3   5   -0.10    0.50
  -9   3  -5    4.90    5.20
   9   3   5    1.80    1.00
  10  -4  -5   10.10    1.00
  10  -4  -5    8.90    1.30
  10  -4  -5   10.70    1.00
  10  -4  -5    9.90    1.20
  10   4  -5   10.40    0.80
  10   4  -5    7.50    1.00
  10   4  -5    9.70    0.90
   9  -4  -5   -0.70    0.70
   9  -4  -5    0.10    0.50
   9  -4  -5    0.20    0.80
   9  -4  -5    0.00    0.40
   9   4  -5   -0.30    0.70
   9   4  -5    0.60    0.40
  -9   4   5    1.80    2.00
   9   4  -5    0.20    0.30
   9   4  -5    0.20    0.40
   9   4  -5    0.20    0.40
   8  -4  -5    1.10    0.90
   8  -4  -5    1.50    0.30
   8  -4  -5    0.50    0.40
   8  -4  -5    0.70    0.70
   8  -4  -5    0.70    0.50
   8  -4  -5    2.10    2.20
   8  -4  -5    1.40    0.30
   8   4  -5    1.10    0.30
  -8   4   5    2.30    2.20
   8   4  -5    1.70    0.70
   8   4  -5    0.70    0.40
   8   4  -5    0.50    0.40
   8   4  -5    0.50    0.30
  -7  -4   5   -0.70    2.20
   7  -4  -5    0.90    0.40
   7  -4  -5    1.40    0.70
   7  -4  -5    1.20    0.40
   7  -4  -5    0.70    0.50
   7  -4  -5    0.00    2.10
   7  -4  -5    0.80    0.70
   7   4  -5    0.60    0.60
   7   4  -5    1.20    0.40
   7   4  -5    1.10    0.30
  -7   4   5   -0.70    1.80
   7   4  -5    0.90    1.30
   7   4  -5    1.50    0.30
   6  -4  -5   78.99    2.20
   6  -4  -5   77.49    2.50
   6  -4  -5   78.29    2.70
  -6  -4   5   68.19    3.90
   6  -4  -5   75.69    2.20
   6  -4  -5   75.19    2.20
   6   4  -5   75.19    3.90
  -6   4   5   83.59    4.70
   6   4  -5   79.89    2.10
   6   4  -5   80.49    2.60
  -6   4   5   74.79    2.50
   5  -4  -5   89.79    2.40
   5  -4  -5   86.99    2.60
   5  -4  -5   87.69    2.60
   5  -4  -5   88.99    2.80
   5  -4  -5   93.39    5.20
  -5  -4   5   80.99    4.20
   5  -4  -5   86.89    2.40
   5   4  -5   88.29    2.40
  -5   4   5   86.69    2.20
   5   4  -5   93.29    4.40
  -5   4   5   91.99    4.90
  -5   4   5   89.99    2.60
  -5   4   5   86.59    2.10
   5   4  -5   88.89    2.80
   5   4  -5   78.79    2.80
   5   4  -5   83.49    2.50
   4  -4  -5   15.40    1.00
   4  -4  -5   15.80    1.10
   4  -4  -5   14.60    0.80
   4  -4  -5   17.50    0.90
  -4  -4   5   16.10    0.50
  -4  -4   5   13.80    2.10
   4  -4  -5   14.10    2.40
  -4   4   5   11.40    2.30
   4   4  -5   14.50    0.90
   4   4  -5   14.60    2.10
   4   4  -5   14.90    1.10
  -4   4   5   15.00    0.70
  -4   4   5   16.40    0.70
   4   4  -5   14.90    0.80
   4   4  -5   15.20    1.40
  -4   4   5   14.80    1.00
  -3  -4   5  116.79    2.90
   3  -4  -5  114.29    3.30
   3  -4  -5  117.59    3.10
  -3  -4   5  118.59    2.90
   3  -4  -5  122.39    5.70
   3  -4  -5  115.79    3.30
  -3  -4   5  113.69    5.30
   3  -4  -5  125.49    3.90
   3   4  -5  118.99    3.00
   3   4  -5  119.39    3.20
   3   4  -5  118.29    3.30
  -3   4   5  117.99    3.00
  -3   4   5  118.69    3.40
  -3   4   5  122.69    3.00
   3   4  -5  116.59    3.10
   3   4  -5  118.59    5.30
  -3   4   5  112.19    5.60
   2  -4  -5  322.57    7.60
   2  -4  -5  318.87    7.70
   2  -4  -5  317.97   10.70
  -2  -4   5  315.97    7.50
  -2  -4   5  323.27    7.50
   2  -4  -5  327.97    7.80
  -2   4   5  328.17    7.80
  -2   4   5  313.67    7.60
  -2   4   5  323.87    7.60
  -2   4   5  332.57    7.70
  -2   4   5  320.77   10.70
   2   4  -5  329.47   10.50
   2   4  -5  326.97    7.60
   2   4  -5  327.37    7.80
   2   4  -5  316.87    7.60
   1  -4  -5  131.79    3.50
  -1  -4   5  130.49    3.30
  -1  -4   5  128.29    3.30
   1  -4  -5  132.49    3.40
   1  -4  -5  131.39    6.10
  -1  -4   5  130.39    3.30
   1  -4  -5  131.49    3.40
  -1  -4   5  123.99    5.80
   1  -4  -5  133.19    3.40
   1  -4  -5  135.69    3.40
   1   4  -5  136.99    3.70
  -1   4   5  131.79    3.50
  -1   4   5  132.59    3.40
   1   4  -5  132.19    3.30
  -1   4   5  115.09    3.50
   1   4  -5  123.49    5.80
   1   4  -5  127.49    4.00
  -1   4   5  137.19    6.30
   1   4  -5  130.79    3.30
   0  -4  -5  341.07   11.10
   0  -4   5  337.27   11.10
   0  -4   5  335.67    7.80
   0  -4  -5  328.37    7.90
   0  -4  -5  319.47    7.70
   0  -4  -5  334.87    7.80
   0  -4   5  328.17    7.80
   0  -4   5  334.57    7.80
   0   4  -5  329.87    7.80
   0   4  -5  325.27    7.80
   0   4  -5  329.37    7.80
   0   4   5  334.47    7.80
   0   4   5  324.67   11.00
   0   4   5  333.87    7.90
   0   4  -5  329.67   11.00
   0   4  -5  326.67    7.80
   0   4   5  329.77    7.80
   0   4   5  302.57    8.00
  -1  -4  -5  178.48    8.70
   1  -4   5  178.28    4.40
   1  -4   5  176.28    7.50
   1  -4   5  169.18    4.40
   1  -4   5  198.68    5.30
  -1  -4  -5  177.98    4.40
  -1  -4  -5  173.88    4.40
  -1  -4  -5  179.38    4.50
  -1   4  -5  172.58    7.50
  -1   4  -5  169.48    4.40
   1   4   5  175.88    4.50
   1   4   5  178.28    4.40
   1   4   5  176.98    4.70
   1   4   5  178.18    7.60
  -1   4  -5  180.98    4.70
   1   4   5  178.68    4.50
  -1   4  -5  176.18    4.40
   1   4   5  179.38    4.50
  -1   4  -5  169.38    4.40
  -2  -4  -5  114.89    5.90
   2  -4   5  110.59    3.00
  -2  -4  -5  110.09    3.00
   2  -4   5  110.49    6.10
  -2  -4  -5  110.89    3.10
  -2  -4  -5  113.59    3.00
   2  -4   5  115.09    3.00
   2  -4   5  113.59    3.10
  -2  -4  -5  108.99    3.10
  -2   4  -5  109.59    3.00
   2   4   5  111.99    3.00
   2   4   5  107.49    3.10
  -2   4  -5  115.59    2.90
   2   4   5  107.59    3.00
  -2   4  -5  112.09    3.10
  -2   4  -5  109.39    3.00
   2   4   5  102.49    5.80
  -2   4  -5  110.09    6.00
   2   4   5  114.29    3.00
  -3  -4  -5  111.89    3.20
   3  -4   5  116.39    3.30
  -3  -4  -5  112.29    3.20
   3  -4   5  126.99    6.70
   3  -4   5  119.89    3.20
  -3  -4  -5  119.69    6.30
   3  -4   5  110.69    3.20
  -3  -4  -5  116.49    3.10
  -3  -4  -5  115.39    3.10
   3   4   5  121.49    3.20
  -3   4  -5  114.09    3.30
   3   4   5  118.19    3.30
  -3   4  -5  113.29    3.10
  -3   4  -5  118.39    3.20
   3   4   5  114.29    3.20
  -3   4  -5  116.39    2.90
  -3   4  -5  109.29    6.20
   3   4   5  115.69    6.40
   3   4   5  116.49    3.20
   4  -4   5   35.40    1.70
   4  -4   5   38.50    4.30
  -4  -4  -5   35.90    1.40
  -4  -4  -5   35.30    1.40
  -4  -4  -5   32.80    1.50
   4  -4   5   35.90    1.60
  -4  -4  -5   26.20    3.60
   4  -4   5   35.90    1.50
   4   4   5   33.10    1.40
  -4   4  -5   33.50    1.60
  -4   4  -5   38.40    4.40
   4   4   5   32.20    4.10
   4   4   5   36.00    1.60
   4   4   5   32.80    1.50
   4   4   5   33.70    1.50
  -4   4  -5   35.10    1.00
  -4   4  -5   35.80    1.40
  -4   4  -5   34.80    1.40
  -5  -4  -5   31.00    1.30
  -5  -4  -5   30.10    1.50
   5  -4   5   29.30    4.30
   5  -4   5   30.50    1.70
   5  -4   5   28.40    1.50
  -5   4  -5   32.30    1.40
   5   4   5   32.50    4.10
  -5   4  -5   33.60    4.50
  -5   4  -5   29.90    1.30
   5   4   5   31.00    1.50
   5   4   5   30.00    1.40
   5   4   5   31.50    1.50
   5   4   5   31.80    1.60
  -6  -4  -5  177.98    4.90
   6  -4   5  183.98    5.30
  -6  -4  -5  192.18    4.60
   6  -4   5  166.28   10.80
   6  -4   5  190.18    4.90
  -6  -4  -5  178.98    8.90
   6  -4   5  180.28    4.90
   6   4   5  179.08    9.00
   6   4   5  193.78    4.90
  -6   4  -5  185.98    4.60
   6   4   5  185.28    4.90
   6   4   5  176.88    4.80
  -6   4  -5  188.58    4.70
  -6   4  -5  178.28    9.20
   6   4   5  181.18    4.90
   7  -4   5    2.80    0.80
  -7  -4  -5    3.90    0.40
   7  -4   5    2.90    4.40
  -7  -4  -5    3.30    0.70
   7  -4   5    2.00    0.90
  -7  -4  -5    3.60    0.40
  -7  -4  -5   -4.00    3.70
   7   4   5    4.20    0.70
   7   4   5    3.70    0.70
  -7   4  -5    3.80    0.60
   7   4   5    3.10    0.70
   8  -4   5    0.10    0.70
   8  -4   5    0.50    0.90
  -8  -4  -5   -1.80    4.00
  -8   4  -5    0.70    0.30
  -8   4  -5    0.40    0.30
   8   4   5   -0.10    0.60
   8   4   5    1.00    0.80
  -8   4  -5   -2.10    4.60
   9  -4   5    2.70    1.50
  -9  -4  -5   12.80    5.60
   9  -4   5    2.00    0.80
   9   4   5    2.90    0.80
  -9   4  -5    3.60    6.10
   9   4   5    3.10    0.70
  10  -5  -5    0.50    0.60
  10  -5  -5    1.10    1.10
  10  -5  -5    1.50    0.80
  10   5  -5    1.30    0.50
  10   5  -5    2.20    0.80
   9  -5  -5   13.90    1.10
   9  -5  -5   15.40    1.50
   9  -5  -5   15.00    1.80
   9   5  -5   16.10    1.50
   9   5  -5   14.90    1.00
   9   5  -5   12.30    0.90
   8  -5  -5   10.30    3.30
   8  -5  -5    7.90    0.90
   8  -5  -5    9.50    1.00
  -8  -5   5    7.90    2.10
   8  -5  -5   10.80    1.30
   8  -5  -5    8.90    0.60
   8  -5  -5    7.40    1.00
   8   5  -5    8.60    0.90
   8   5  -5   12.60    2.10
  -8   5   5    4.70    3.00
   8   5  -5   10.80    1.20
   8   5  -5    7.30    0.80
   7  -5  -5   20.40    1.20
   7  -5  -5   18.90    0.90
   7  -5  -5   20.50    3.40
   7  -5  -5   19.40    1.10
   7  -5  -5   19.60    1.40
   7  -5  -5   19.10    1.60
  -7  -5   5   20.70    2.90
   7   5  -5   20.20    1.10
   7   5  -5   20.40    1.60
  -7   5   5   22.20    3.50
   7   5  -5   17.80    1.00
   7   5  -5   24.40    2.90
   7   5  -5   19.90    1.30
   6  -5  -5  224.38    5.70
   6  -5  -5  236.18    6.00
   6  -5  -5  233.88    6.20
   6  -5  -5  233.58    5.80
  -6  -5   5  238.08    8.50
   6   5  -5  233.08    5.70
   6   5  -5  241.18    6.20
  -6   5   5  219.88    9.20
  -6   5   5  224.68    6.40
   6   5  -5  223.48    8.40
   6   5  -5  229.68    5.70
   6   5  -5  234.28    5.90
  -5  -5   5   14.20    2.60
   5  -5  -5   14.40    1.00
   5  -5  -5   14.50    0.90
   5  -5  -5   14.80    1.00
   5  -5  -5   14.80    1.30
   5  -5  -5   15.70    1.20
  -5   5   5   18.00    1.20
   5   5  -5   15.30    0.90
   5   5  -5   15.50    2.60
   5   5  -5   14.30    1.10
  -5   5   5   16.30    0.80
  -5   5   5   14.50    0.70
  -5   5   5   17.60    3.10
   5   5  -5   15.30    1.00
   5   5  -5   16.60    1.30
   4  -5  -5  223.18   13.00
  -4  -5   5  222.08    8.50
   4  -5  -5  231.08    5.60
  -4  -5   5  226.28    5.30
   4  -5  -5  226.68    5.90
   4  -5  -5  218.48    5.50
  -4  -5   5  227.18    5.30
   4  -5  -5  228.28    5.70
   4  -5  -5  224.98    5.60
  -4   5   5  220.68    5.70
  -4   5   5  230.48    5.40
  -4   5   5  233.58    5.90
  -4   5   5  231.58    9.30
   4   5  -5  221.98    5.50
   4   5  -5  226.98    5.80
   4   5  -5  220.68    5.60
   4   5  -5  221.18    8.50
   4   5  -5  222.68    5.50
   3  -5  -5  154.28    4.10
   3  -5  -5  149.49    4.00
  -3  -5   5  155.28    3.80
   3  -5  -5  150.38    4.00
  -3  -5   5  154.18    3.80
   3  -5  -5  153.78    7.20
  -3  -5   5  150.08    6.80
   3  -5  -5  155.58    4.20
  -3   5   5  151.98    7.20
   3   5  -5  141.09    6.60
   3   5  -5  155.28    3.90
  -3   5   5  157.98    4.00
   3   5  -5  156.28    4.20
   3   5  -5  151.28    3.90
  -3   5   5  152.28    4.10
   3   5  -5  153.98    4.00
  -3   5   5  159.78    3.90
   2  -5  -5   39.60    1.60
   2  -5  -5   38.90    1.50
   2  -5  -5   41.40    1.60
  -2  -5   5   41.70    1.00
   2  -5  -5   42.90    1.50
   2  -5  -5   46.10    4.00
  -2  -5   5   42.20    1.40
  -2  -5   5   39.00    3.60
   2  -5  -5   40.30    1.50
  -2   5   5   39.30    1.40
  -2   5   5   42.10    1.60
   2   5  -5   37.20    1.40
   2   5  -5   40.40    1.60
  -2   5   5   43.70    1.50
  -2   5   5   40.80    3.80
   2   5  -5   40.30    1.50
   2   5  -5   35.00    3.50
  -2   5   5   42.00    1.60
   2   5  -5   38.30    1.50
  -2   5   5   42.50    1.60
  -1  -5   5  131.59    3.40
   1  -5  -5  130.69    3.50
  -1  -5   5  131.29    3.50
   1  -5  -5  132.69    3.60
   1  -5  -5  136.59    3.60
   1  -5  -5  124.79    6.50
   1  -5  -5  134.49    3.60
  -1  -5   5  129.29    6.50
  -1  -5   5  137.69    3.50
   1  -5  -5  132.09    3.50
   1   5  -5  133.09    3.50
   1   5  -5  135.49    3.50
  -1   5   5  132.69    3.60
  -1   5   5  132.09    3.50
  -1   5   5  125.19    6.50
  -1   5   5  135.69    3.60
   1   5  -5  133.19    3.60
  -1   5   5  135.49    3.60
   1   5  -5  132.19    3.50
   1   5  -5  127.39    6.40
  -1   5   5  133.09    3.50
   0  -5   5  106.39    2.90
   0  -5  -5  108.79    6.00
   0  -5   5  107.79    2.90
   0  -5  -5  103.59    3.00
   0  -5  -5  100.79    2.90
   0  -5  -5   99.29    2.80
   0  -5   5  103.99    2.90
   0  -5  -5  101.79    2.90
   0   5   5  105.99    2.90
   0   5   5  102.49    2.90
   0   5  -5  103.09    5.90
   0   5  -5  103.49    2.90
   0   5   5  105.99    3.00
   0   5   5  103.99    2.90
   0   5  -5  102.69    2.90
   0   5   5  105.59    5.90
   0   5   5  100.79    2.90
   0   5  -5  109.49    2.90
   0   5  -5  105.99    2.90
   1  -5   5  114.69    3.10
   1  -5   5  108.89    6.20
  -1  -5  -5  111.09    3.00
  -1  -5  -5  112.09    3.10
   1  -5   5  108.59    3.00
  -1  -5  -5  111.79    3.10
   1  -5   5  107.19    3.10
  -1  -5  -5  111.19    6.30
  -1  -5  -5  108.89    3.10
  -1   5  -5  113.49    3.10
  -1   5  -5  113.59    3.10
   1   5   5  110.79    3.10
  -1   5  -5  118.79    3.70
   1   5   5  109.89    3.10
   1   5   5  113.09    3.10
  -1   5  -5  107.19    6.10
   1   5   5  102.39    6.10
   1   5   5  109.99    3.10
   1   5   5  108.69    3.20
  -1   5  -5  112.19    3.10
   2  -5   5   18.50    1.10
   2  -5   5   19.20    1.10
  -2  -5  -5   17.70    1.00
   2  -5   5   22.00    3.50
  -2  -5  -5   17.20    1.10
   2  -5   5   17.20    1.20
  -2  -5  -5   16.90    3.00
  -2  -5  -5   16.50    1.10
  -2   5  -5   18.30    3.20
   2   5   5   18.40    1.10
  -2   5  -5   16.70    1.10
  -2   5  -5   16.50    1.00
   2   5   5   18.30    1.20
   2   5   5   18.60    1.10
   2   5   5   17.70    1.00
   2   5   5   17.40    3.80
  -2   5  -5   17.90    0.90
  -2   5  -5   15.90    1.10
   2   5   5   18.50    1.10
   3  -5   5  149.88    7.90
   3  -5   5  152.78    4.10
  -3  -5  -5  156.98    7.70
   3  -5   5  156.78    4.20
  -3  -5  -5  151.58    4.10
  -3  -5  -5  158.28    4.30
   3  -5   5  154.98    4.30
  -3  -5  -5  159.38    4.10
   3   5   5  153.58    4.10
  -3   5  -5  160.28    4.10
   3   5   5  155.78    4.10
  -3   5  -5  155.58    3.90
  -3   5  -5  151.98    4.30
  -3   5  -5  156.38    4.10
  -3   5  -5  156.38    7.90
   3   5   5  150.08    7.70
   3   5   5  159.28    4.20
   3   5   5  164.88    4.30
   4  -5   5  176.78    4.70
  -4  -5  -5  178.58    4.50
   4  -5   5  175.88    4.90
  -4  -5  -5  173.88    4.70
  -4  -5  -5  163.68    8.30
   4  -5   5  159.98   12.50
   4  -5   5  168.38    4.80
   4   5   5  172.68    4.60
  -4   5  -5  180.78    5.10
   4   5   5  169.88    4.80
   4   5   5  168.38    4.60
   4   5   5  182.88    4.80
  -4   5  -5  173.68    4.60
  -4   5  -5  178.28    4.20
   4   5   5  183.48    8.80
  -4   5  -5  171.88    4.50
  -4   5  -5  177.28    9.40
   5  -5   5    8.70    3.70
   5  -5   5   10.80    1.10
  -5  -5  -5   12.30    0.90
  -5  -5  -5   13.00    1.10
   5  -5   5   12.90    1.40
   5  -5   5   12.80    1.20
  -5  -5  -5   12.80    1.00
   5   5   5   12.20    1.00
   5   5   5   10.70    1.10
  -5   5  -5   13.70    3.60
   5   5   5   12.00    1.20
  -5   5  -5   11.60    1.00
   5   5   5   19.50    3.80
  -5   5  -5   12.10    1.10
   5   5   5   11.90    1.10
  -6  -5  -5    5.70    0.60
  -6  -5  -5    7.00    0.70
   6  -5   5    7.10    0.90
   6  -5   5    7.60    1.00
  -6  -5  -5   10.60    3.70
   6  -5   5    4.30    4.10
   6   5   5    6.80    0.80
   6   5   5    2.70    3.30
  -6   5  -5    7.00    0.70
  -6   5  -5    5.70    3.30
   6   5   5    7.30    0.90
   6   5   5    9.40    1.00
  -6   5  -5    6.50    0.70
   7  -5   5    0.10    0.80
   7  -5   5    0.10    0.70
  -7  -5  -5    0.30    0.30
   7  -5   5    1.00    4.40
   7   5   5   -0.10    0.70
  -7   5  -5   -0.50    0.50
   7   5   5    0.70    4.30
   7   5   5    0.20    0.50
  -7   5  -5    1.60    4.10
   8  -5   5    1.00    0.80
  -8  -5  -5  -10.10    4.60
   8  -5   5    1.50    1.00
  -8   5  -5    1.00    0.50
   8   5   5    0.50    0.70
  -8   5  -5    1.10    0.60
   8   5   5    2.30    0.80
   9  -5   5    5.60    1.00
   9  -5   5    7.80    1.50
  -9  -5  -5    5.30    6.60
   9   5   5    6.50    1.00
   9   5   5    6.90    0.90
   9  -6  -5    1.50    1.10
   9  -6  -5    0.60    0.80
  -9  -6   5   -0.10    2.80
   9   6  -5    1.70    0.50
   9   6  -5    0.90    0.90
   8  -6  -5    2.20    0.80
   8  -6  -5    2.40    1.00
   8  -6  -5    2.00    0.30
   8  -6  -5    2.30    0.70
  -8  -6   5    0.20    2.90
   8   6  -5    2.30    0.60
   8   6  -5    2.80    2.80
   8   6  -5    0.90    0.50
   8   6  -5    2.70    0.90
   7  -6  -5   11.20    1.20
  -7  -6   5   13.00    3.20
   7  -6  -5   13.00    1.10
   7  -6  -5   14.50    1.60
   7  -6  -5   13.10    1.50
   7  -6  -5    9.70    3.70
   7  -6  -5   14.00    1.60
   7   6  -5   12.90    1.00
  -7   6   5    7.30    3.60
   7   6  -5   13.40    1.50
   7   6  -5    9.10    2.90
   6  -6  -5   27.50    1.40
   6  -6  -5   27.40    1.20
   6  -6  -5   35.50    4.50
  -6  -6   5   27.60    3.80
   6  -6  -5   28.40    1.80
   6  -6  -5   27.80    1.50
   6  -6  -5   30.30    1.70
   6   6  -5   30.10    2.30
  -6   6   5   31.70    4.50
   6   6  -5   26.60    1.30
  -6   6   5   27.60    1.00
  -6   6   5   30.50    1.00
   6   6  -5   29.30    3.80
   6   6  -5   31.30    1.50
  -5  -6   5   71.79    5.40
  -5  -6   5   87.19    2.10
   5  -6  -5   81.99    2.80
   5  -6  -5   83.59    2.50
   5  -6  -5   87.79    2.70
   5  -6  -5   91.79    3.00
  -5  -6   5   83.69    2.10
  -5   6   5   85.19    2.40
  -5   6   5   87.59    3.10
   5   6  -5   90.39    9.40
   5   6  -5   81.89    2.60
   5   6  -5   83.89    2.70
   5   6  -5   87.79    3.00
  -5   6   5   84.89    5.90
   5   6  -5   85.79    2.60
  -4  -6   5    3.90    2.50
   4  -6  -5    4.70    0.70
   4  -6  -5    3.90    0.70
   4  -6  -5    4.60    0.60
   4  -6  -5    5.70    0.90
  -4  -6   5    4.40    0.50
   4  -6  -5    4.40    0.80
  -4  -6   5    4.40    0.50
   4  -6  -5    6.90    2.80
   4   6  -5    4.50    0.60
   4   6  -5    4.50    0.80
   4   6  -5    2.60    2.30
  -4   6   5    7.20    2.90
   4   6  -5    3.60    0.70
  -4   6   5    3.70    0.70
   4   6  -5    4.00    0.70
  -4   6   5    4.30    0.60
  -4   6   5    4.90    0.60
   3  -6  -5  214.28    5.40
   3  -6  -5  213.38    5.60
  -3  -6   5  217.58    5.20
   3  -6  -5  214.68    5.50
  -3  -6   5  216.78    5.20
   3  -6  -5  210.38    9.40
   3  -6  -5  205.18    5.40
   3  -6  -5  213.78    5.50
  -3   6   5  209.68    5.50
  -3   6   5  223.08    5.40
   3   6  -5  221.78    5.40
   3   6  -5  197.68    8.70
   3   6  -5  210.28    5.40
  -3   6   5  216.48    5.30
   3   6  -5  217.68    5.70
   3   6  -5  210.38    5.40
  -2  -6   5   31.40    0.90
   2  -6  -5   35.90    1.60
   2  -6  -5   35.20    1.60
  -2  -6   5   27.00    3.70
   2  -6  -5   36.70    1.50
   2  -6  -5   34.00    1.40
  -2  -6   5   34.60    1.40
   2  -6  -5   35.90    1.60
   2  -6  -5   31.50    4.10
  -2  -6   5   34.10    1.60
  -2  -6   5   36.40    1.40
  -2   6   5   33.10    1.60
   2   6  -5   33.30    1.50
   2   6  -5   31.40    1.60
  -2   6   5   34.40    1.40
   2   6  -5   29.90    3.80
  -2   6   5   36.50    1.60
  -2   6   5   32.00    4.10
   2   6  -5   32.50    1.50
  -2   6   5   36.20    1.60
  -2   6   5   33.70    1.50
   2   6  -5   32.80    1.50
  -1  -6   5  163.88    4.20
   1  -6  -5  161.58    4.40
  -1  -6   5  164.78    3.90
  -1  -6   5  165.38    4.30
  -1  -6   5  155.68    7.80
  -1  -6   5  165.88    4.20
   1  -6  -5  145.59    7.90
   1  -6  -5  162.08    4.30
   1  -6  -5  157.78    4.30
   1  -6  -5  166.68    4.30
   1   6  -5  164.78    4.40
   1   6  -5  161.08    4.30
  -1   6   5  158.38    4.20
  -1   6   5  158.68    7.90
  -1   6   5  156.38    4.30
  -1   6   5  163.98    4.40
  -1   6   5  167.28    4.40
   1   6  -5  161.48    4.30
   1   6  -5  155.88    4.20
   1   6  -5  151.38    7.70
  -1   6   5  170.28    4.30
   0  -6  -5   76.39    2.40
   0  -6  -5   78.49    2.40
   0  -6   5   77.59    2.50
   0  -6   5   78.99    2.40
   0  -6  -5   77.59    2.50
   0  -6   5   73.89    2.30
   0  -6  -5   73.19    5.50
   0  -6   5   75.29    5.60
   0   6   5   74.99    2.50
   0   6   5   73.19    5.50
   0   6  -5   75.19    2.40
   0   6  -5   70.79    5.50
   0   6  -5   78.09    2.40
   0   6  -5   76.09    2.40
   0   6   5   74.79    2.40
   0   6  -5   78.49    2.40
   0   6   5   73.19    2.40
   0   6   5   75.19    2.40
   0   6   5   78.19    2.40
   1  -6   5   90.19    2.80
  -1  -6  -5   93.69    2.90
  -1  -6  -5   89.79    2.80
  -1  -6  -5   92.29    6.30
   1  -6   5   90.29    2.70
   1  -6   5   91.79    2.80
  -1  -6  -5   93.79    2.80
   1  -6   5  104.49    6.50
   1   6   5   91.69    2.80
  -1   6  -5   88.79    2.80
   1   6   5   91.79    2.80
  -1   6  -5   95.09    6.20
   1   6   5   93.59    2.90
  -1   6  -5   91.49    2.80
   1   6   5   90.39    2.70
  -1   6  -5   94.09    2.80
   1   6   5   80.89    6.10
  -1   6  -5   89.39    2.70
   1   6   5   96.59    2.80
  -2  -6  -5    1.50    2.30
  -2  -6  -5   -0.10    0.40
   2  -6   5    0.50    0.60
  -2  -6  -5    0.30    0.60
   2  -6   5    0.20    0.30
   2  -6   5    0.50    2.60
  -2  -6  -5    0.30    0.50
   2  -6   5   -0.90    0.50
  -2  -6  -5    1.20    0.50
   2   6   5   -0.30    0.60
  -2   6  -5    0.20    0.60
   2   6   5    0.10    0.50
   2   6   5   -1.80    2.30
  -2   6  -5   -0.10    0.40
   2   6   5    0.30    0.60
  -2   6  -5    0.20    0.60
   2   6   5    0.30    0.50
   2   6   5   -0.20    0.40
  -2   6  -5   -0.70    2.20
  -2   6  -5   -0.10    0.50
  -3  -6  -5   84.79    2.60
   3  -6   5   87.59    6.60
  -3  -6  -5   84.69    2.60
   3  -6   5   88.89    2.80
  -3  -6  -5   80.89    2.80
  -3  -6  -5   81.29    2.50
  -3  -6  -5   81.59    6.50
   3  -6   5   84.49    2.80
   3   6   5   84.39    2.70
  -3   6  -5   83.09    2.80
   3   6   5   79.29    2.60
   3   6   5   76.89    6.40
   3   6   5   81.79    2.60
  -3   6  -5   90.99    6.80
  -3   6  -5   83.29    2.70
  -3   6  -5   80.69    2.60
  -3   6  -5   81.59    2.40
   3   6   5   85.89    2.90
   4  -6   5   25.30    1.60
  -4  -6  -5   22.50    4.00
   4  -6   5   23.20    4.20
  -4  -6  -5   25.60    1.40
   4  -6   5   24.60    1.40
  -4  -6  -5   26.50    1.30
  -4  -6  -5   24.90    1.40
  -4   6  -5   26.60    1.40
  -4   6  -5   29.50    4.70
   4   6   5   21.40    1.50
   4   6   5   25.30    1.30
  -4   6  -5   22.70    1.80
  -4   6  -5   25.10    1.40
  -4   6  -5   25.00    1.00
   4   6   5   18.60    4.00
   4   6   5   23.30    1.40
   4   6   5   23.00    1.40
   5  -6   5    0.10    0.70
   5  -6   5    0.30    0.70
  -5  -6  -5    0.40    0.50
  -5  -6  -5   -1.40    2.90
  -5  -6  -5    0.80    0.50
   5   6   5    0.40    0.60
  -5   6  -5   -0.40    0.50
   5   6   5    6.30    3.60
  -5   6  -5    3.00    4.10
   5   6   5    0.40    0.50
  -5   6  -5    0.20    0.60
  -6  -6  -5    1.70    0.50
  -6  -6  -5    1.20    0.50
   6  -6   5    0.20    0.90
   6  -6   5    1.30    0.80
   6  -6   5    6.70    4.70
  -6  -6  -5   -2.40    3.80
   6   6   5    0.80    0.70
   6   6   5    0.90    1.00
  -6   6  -5    0.40    0.60
   6   6   5    0.70    0.80
  -6   6  -5   -0.30    4.40
   6   6   5   -3.40    3.90
  -6   6  -5    1.40    0.60
   7  -6   5   -1.30    0.90
   7  -6   5    0.50    0.80
   7  -6   5    1.30    7.80
  -7  -6  -5    0.30    0.50
  -7  -6  -5    8.30    6.60
  -7   6  -5   -0.40    0.50
   7   6   5    0.00    0.70
   7   6   5   -0.20    0.50
   7   6   5    6.00    4.90
   7   6   5    0.20    0.70
   8  -6   5    4.20    2.10
   8  -6   5    4.00    1.00
  -8   6  -5    3.70    0.50
   8   6   5    3.60    0.80
   8   6   5    4.00    0.90
   8   6   5    4.40    6.10
   9  -7  -5    0.80    0.70
   9  -7  -5    1.40    1.10
  -9  -7   5    1.20    6.10
   9  -7  -5    3.10    1.10
   9   7  -5    1.60    0.70
   9   7  -5    0.10    0.80
   9   7  -5   -3.90    4.80
   8  -7  -5   24.10    2.00
   8  -7  -5   22.00    0.90
   8  -7  -5   22.90    1.50
  -8  -7   5   20.40    4.60
   8  -7  -5   25.10    1.90
   8   7  -5   20.60    1.30
   8   7  -5   21.30    1.80
   8   7  -5   25.10    4.60
   7  -7  -5   12.90    1.60
   7  -7  -5   12.10    0.80
   7  -7  -5   14.50    1.70
  -7  -7   5   15.90    4.20
   7   7  -5   13.50    1.10
   7   7  -5   14.10    3.90
   7   7  -5   14.00    1.60
   6  -7  -5   22.00    1.60
   6  -7  -5   21.50    1.10
  -6  -7   5   22.40    4.10
   6  -7  -5   23.70    1.80
   6  -7  -5   22.60    1.50
   6   7  -5   23.40    1.80
   6   7  -5   22.50    4.10
   6   7  -5   24.70    1.90
   6   7  -5   22.40    1.30
  -6   7   5   23.20    1.10
  -6   7   5   24.40    4.50
   5  -7  -5   63.39    6.30
  -5  -7   5   62.79    1.70
  -5  -7   5   61.49    1.70
  -5  -7   5   64.09    8.30
   5  -7  -5   65.89    2.50
   5  -7  -5   61.59    2.30
   5  -7  -5   60.89    2.10
   5  -7  -5   65.29    2.60
   5   7  -5   62.59    2.50
  -5   7   5   69.49    6.70
   5   7  -5   58.59    5.60
   5   7  -5   60.39    2.10
  -5   7   5   61.89    2.00
   5   7  -5   59.89    2.30
  -5   7   5   61.99    2.00
   4  -7  -5    1.80    0.80
  -4  -7   5    1.70    0.50
   4  -7  -5    1.30    0.80
  -4  -7   5    1.60    0.50
   4  -7  -5    2.40    0.70
   4  -7  -5    1.60    0.60
  -4  -7   5    1.00    2.70
   4   7  -5    1.70    0.60
   4   7  -5    2.80    0.90
   4   7  -5    1.70    0.60
  -4   7   5    2.40    0.60
  -4   7   5    2.20    0.60
   4   7  -5    0.40    0.70
  -4   7   5    2.40    2.90
   4   7  -5    4.40    2.70
  -3  -7   5    8.40    0.80
   3  -7  -5    8.40    0.90
   3  -7  -5    7.80    3.10
   3  -7  -5    7.80    0.90
   3  -7  -5    7.60    1.00
  -3  -7   5   10.40    1.10
   3  -7  -5    6.50    0.70
   3  -7  -5    6.10    0.90
  -3  -7   5    8.10    0.80
  -3  -7   5   11.80    3.00
  -3   7   5    9.10    0.90
   3   7  -5    9.10    0.90
   3   7  -5    6.90    0.90
  -3   7   5    8.40    0.90
   3   7  -5    7.30    0.90
  -3   7   5   13.60    3.50
  -3   7   5    6.30    0.80
  -3   7   5    8.80    1.00
   3   7  -5    8.10    2.80
   3   7  -5    7.20    0.80
  -2  -7   5    9.40    1.00
   2  -7  -5    5.70    3.10
   2  -7  -5    7.30    0.90
  -2  -7   5    2.10    3.00
   2  -7  -5    6.50    0.80
   2  -7  -5    6.20    0.80
  -2  -7   5    6.60    0.80
   2  -7  -5    5.00    0.90
  -2  -7   5    9.20    1.10
   2  -7  -5    5.70    0.80
  -2  -7   5    6.80    0.50
   2   7  -5    7.60    2.90
   2   7  -5    6.90    0.80
  -2   7   5   10.60    5.40
  -2   7   5    7.40    0.90
  -2   7   5    9.90    1.00
  -2   7   5    9.30    1.80
   2   7  -5    6.50    0.90
   2   7  -5    7.20    0.90
   2   7  -5    6.30    0.90
  -2   7   5    6.60    0.80
  -1  -7   5  619.34   14.30
  -1  -7   5  633.74   14.60
   1  -7  -5  623.24   14.80
  -1  -7   5  643.34   14.80
  -1  -7   5  649.04   14.70
  -1  -7   5  620.94   14.80
   1  -7  -5  623.14   14.80
   1  -7  -5  625.34   14.70
  -1  -7   5  629.84   20.60
   1  -7  -5  607.04   14.80
   1  -7  -5  641.04   20.30
   1   7  -5  615.64   19.90
   1   7  -5  622.04   14.70
  -1   7   5  627.44   14.90
  -1   7   5  616.54   20.20
   1   7  -5  651.93   14.80
  -1   7   5  623.94   14.70
   1   7  -5  653.13   14.80
   1   7  -5  597.14   14.70
  -1   7   5  621.84   14.80
  -1   7   5  641.54   14.80
   0  -7  -5   48.50    5.50
   0  -7  -5   41.00    1.80
   0  -7  -5   47.60    1.90
   0  -7  -5   39.60    1.90
   0  -7   5   40.40    1.90
   0  -7   5   41.20    2.00
   0  -7   5   37.50    4.80
   0   7   5   41.20    1.80
   0   7  -5   32.40    4.60
   0   7  -5   41.70    1.80
   0   7   5   45.30    5.30
   0   7   5   39.90    1.80
   0   7   5   43.30    1.80
   0   7   5   44.10    2.40
   0   7   5   46.10    2.00
   0   7  -5   41.30    1.80
   0   7  -5   40.10    1.80
   1  -7   5   15.20    1.00
  -1  -7  -5   13.20    1.30
   1  -7   5   14.10    1.30
  -1  -7  -5   17.70    1.30
   1  -7   5   14.20    1.40
  -1  -7  -5   11.00    3.40
   1  -7   5   13.30    3.80
   1  -7   5   11.70    1.10
  -1  -7  -5   14.70    1.20
  -1  -7  -5   14.90    1.10
   1   7   5   14.70    3.80
   1   7   5   14.70    1.30
   1   7   5   13.10    1.10
  -1   7  -5   13.20    1.20
  -1   7  -5   13.90    1.30
  -1   7  -5   11.10    1.40
   1   7   5   13.40    1.40
   1   7   5   11.60    1.20
  -1   7  -5   13.60    3.70
  -2  -7  -5    2.10    3.10
   2  -7   5   -0.10    0.70
   2  -7   5    2.30    3.20
  -2  -7  -5    0.70    0.60
  -2  -7  -5    0.80    0.60
  -2  -7  -5    0.10    0.60
   2  -7   5    0.40    0.70
   2   7   5    0.60    0.70
   2   7   5    0.40    0.60
  -2   7  -5    0.70    0.50
  -2   7  -5   -0.60    0.50
  -2   7  -5    0.10    0.60
  -2   7  -5   -0.30    3.00
  -2   7  -5    0.30    0.50
   2   7   5    2.50    2.80
   2   7   5    0.20    0.50
   3  -7   5    9.40    4.00
  -3  -7  -5    4.40    3.30
   3  -7   5    6.00    1.00
  -3  -7  -5    3.50    0.70
  -3  -7  -5    3.40    0.70
  -3  -7  -5    3.40    0.70
   3  -7   5    3.40    0.80
   3   7   5    4.50    0.70
  -3   7  -5    3.50    0.80
   3   7   5    3.50    0.70
   3   7   5    3.60    3.20
  -3   7  -5   -1.10    3.20
   3   7   5    4.90    0.90
  -3   7  -5    4.70    0.60
  -4  -7  -5   23.90    1.80
  -4  -7  -5   23.20    1.40
  -4  -7  -5   22.20    4.60
   4  -7   5   21.10    1.60
  -4  -7  -5   21.40    1.40
   4  -7   5   23.10    1.50
   4   7   5   20.20    4.90
  -4   7  -5   14.00    4.50
   4   7   5   23.20    1.30
  -4   7  -5   22.20    1.00
   4   7   5   22.20    1.70
  -4   7  -5   23.70    1.40
   5  -7   5    1.30    0.80
  -5  -7  -5    0.80    0.60
  -5  -7  -5    0.60    0.50
   5  -7   5    4.30    4.80
   5  -7   5    0.10    0.80
  -5  -7  -5   -1.40    4.00
  -5   7  -5    0.70    0.30
   5   7   5    0.90    4.30
   5   7   5    0.80    0.70
   5   7   5    0.70    0.50
  -5   7  -5    1.20    0.70
  -5   7  -5   -3.80    4.00
   5   7   5    0.70    0.70
  -6  -7  -5    5.40    0.80
  -6  -7  -5   -0.60    4.50
  -6  -7  -5    5.60    0.70
   6  -7   5    5.80    1.20
   6  -7   5   -4.40    4.50
   6  -7   5    5.40    1.00
   6   7   5    7.00    1.00
   6   7   5    5.10    0.90
  -6   7  -5    5.30    5.20
   6   7   5    6.20    0.80
   6   7   5    9.70    4.60
   7  -7   5   16.20    1.80
  -7  -7  -5   13.10    1.10
  -7  -7  -5   16.30    1.00
   7  -7   5   18.50    1.60
  -7  -7  -5   23.20    5.70
  -7   7  -5   15.80    1.20
   7   7   5   15.50    1.60
   7   7   5   11.40    6.10
   7   7   5   14.10    1.50
  -7   7  -5   17.00    1.20
   8  -8  -5    3.40    0.90
   8  -8  -5    4.20    1.00
  -8  -8   5   -1.80    5.20
   8  -8  -5    2.50    1.00
   8   8  -5    0.10    5.40
   8   8  -5    4.60    0.80
   8   8  -5    2.50    1.80
   7  -8  -5    2.30    0.90
  -7  -8   5    2.20    4.70
   7  -8  -5    0.80    0.40
   7  -8  -5    1.00    0.90
   7  -8  -5    2.20    0.80
   7   8  -5    1.60    4.70
   7   8  -5    1.30    0.70
  -7   8   5    1.00    0.30
   7   8  -5    1.00    0.90
  -7   8   5    1.20    0.40
   6  -8  -5   -1.30    5.10
   6  -8  -5    7.40    0.90
   6  -8  -5    6.40    1.00
   6  -8  -5    5.50    1.10
  -6  -8   5    5.80    4.50
   6  -8  -5    6.60    1.00
   6   8  -5    4.80    4.10
  -6   8   5    6.70    0.70
  -6   8   5    7.00    0.80
   6   8  -5    5.70    1.00
   6   8  -5    6.70    1.00
  -5  -8   5   83.99    7.60
   5  -8  -5   91.89    3.00
   5  -8  -5   92.99    3.20
  -5  -8   5   91.09    2.50
   5  -8  -5   85.69    2.80
   5  -8  -5   93.89    3.30
   5   8  -5   78.59    7.30
   5   8  -5   93.89    3.30
  -5   8   5   86.39    2.70
  -5   8   5   91.99    2.80
   4  -8  -5   43.50    6.40
   4  -8  -5   44.50    2.10
   4  -8  -5   37.80    1.80
   4  -8  -5   45.60    2.20
  -4  -8   5   35.00    5.50
   4  -8  -5   46.20    2.00
  -4  -8   5   41.40    1.60
  -4  -8   5   42.40    1.60
  -4   8   5   48.10    6.30
  -4   8   5   44.30    1.80
   4   8  -5   46.70    5.60
   4   8  -5   45.50    2.30
   3  -8  -5    6.20    1.00
  -3  -8   5    7.90    3.70
   3  -8  -5    5.70    0.90
  -3  -8   5    5.60    0.70
  -3  -8   5    5.40    0.70
   3  -8  -5    5.10    0.70
   3   8  -5    6.30    0.90
   3   8  -5    5.90    1.00
  -3   8   5    4.80    0.80
  -3   8   5    5.00    0.80
   3   8  -5    7.50    1.10
  -3   8   5    8.70    3.90
   3   8  -5    6.50    3.50
  -3   8   5    5.90    0.80
   2  -8  -5   15.30    1.40
  -2  -8   5   13.00    1.20
  -2  -8   5   14.10    0.60
   2  -8  -5   15.80    1.50
   2  -8  -5   14.10    1.40
  -2  -8   5    5.50    3.30
   2  -8  -5   13.90    1.20
   2  -8  -5   24.50    4.60
   2   8  -5   17.30    4.20
   2   8  -5   13.90    1.20
  -2   8   5   14.50    1.40
  -2   8   5   18.70    4.30
  -2   8   5   17.60    1.30
   2   8  -5   15.00    1.30
   2   8  -5   16.60    1.50
  -1  -8   5    7.50    0.90
   1  -8  -5   10.40    3.90
   1  -8  -5    8.30    1.00
   1  -8  -5    7.80    1.00
  -1  -8   5    9.40    3.50
   1  -8  -5    6.40    0.90
  -1  -8   5    9.20    1.10
  -1  -8   5    8.30    0.70
  -1  -8   5    8.80    1.00
   1   8  -5    7.20    0.90
   1   8  -5    8.10    3.60
  -1   8   5    9.70    1.10
  -1   8   5    6.00    0.80
   1   8  -5    7.10    0.90
   1   8  -5    8.80    1.00
   0  -8   5   24.10    1.60
   0  -8   5   27.10    1.50
   0  -8  -5   25.20    1.60
   0  -8   5   23.60    1.20
   0  -8  -5   25.00    1.50
   0  -8   5   25.60    4.60
   0  -8  -5   22.20    4.60
   0   8   5   26.00    1.50
   0   8  -5   20.30    1.40
   0   8  -5   26.00    4.50
   0   8   5   23.20    1.70
   0   8   5   27.80    4.90
   0   8  -5   24.10    1.60
[truncated: 586,331 more chars]
